# Supplementary material for: Genome-wide identification, phylogeny, evolutionary expansion and expression analyses of bZIP transcription factor family in tartaty buckwheat
Source: BMC Genomics. 2019 Jun 11;20:483. doi: 10.1186/s12864-019-5882-z (PMC6560858; doi:10.1186/s12864-019-5882-z)
Supplement: Supplementary file 1 — Table S1. List of the 96 FtbZIP genes identified in this study. (XLS 192 kb) [file 12864_2019_5882_MOESM1_ESM.xls]

## Sheet: bZIP gene information
Additional file 1 List of the 96 FtbZIP genes identified in this study
Group	Gene	Gene ID	Protein length	Mw(KDa)	pI	Location	Domain	Homologous	E-value	Similarity	Localization
A	FtbZIP69	FtPinG0002063700.01	286	31.8008	5.77	Ft6	bZIP	AI5L2_ARATH	6.72803e-76	0.481728	Nuclear
A	FtbZIP67	FtPinG0003072700.01	211	24.1885	9.14	Ft6	bZIP	AI5L2_ARATH	3.06311e-70	0.492701	Nuclear
A	FtbZIP74	FtPinG0009718300.01	292	32.7404	5.17	Ft7	bZIP	AI5L2_ARATH	1.66255e-79	0.543554	Nuclear
E	FtbZIP66	FtPinG0003081400.01	495	53.7645	9.66	Ft6	bZIP	BZP17_ARATH	5.90688e-115	0.500982	Nuclear
G	FtbZIP22	FtPinG0006029400.01	382	41.9135	6.15	Ft2	bZIP	POF21_ARATH	1.82268e-136	0.643875	Nuclear
K	FtbZIP11	FtPinG0001029500.01	187	21.8544	9.17	Ft1	bZIP	BZIP2_ARATH	2.70991e-15	0.38	Nuclear
J	FtbZIP37	FtPinG0007900600.01	102	11.5973	9.25	Ft3	bZIP	RSBZ3_ORYSJ	1.32143e-06	0.595238	Mitochondrial
K	FtbZIP13	FtPinG0006546100.01	182	20.6124	7.73	Ft1	bZIP	BZP44_ARATH	5.73249e-39	0.519481	Nuclear
I	FtbZIP47	FtPinG0008466000.01	276	30.0593	5.61	Ft4	bZIP	BZP19_ARATH	2.58199e-91	0.615702	Nuclear
F	FtbZIP4	FtPinG0001412600.01	198	22.3683	9.76	Ft1	bZIP	BZP61_ARATH	4.92725e-50	0.70339	Nuclear
A	FtbZIP2	FtPinG0001384900.01	187	20.7236	10.17	Ft1	bZIP	BZP12_ORYSJ	1.26656e-27	0.403226	Nuclear
K	FtbZIP59	FtPinG0006838500.01	121	14.1459	8.66	Ft4	bZIP	BZP43_ARATH	5.28805e-36	0.598214	Nuclear
C	FtbZIP46	FtPinG0004888300.01	376	40.1514	7.83	Ft4	bZIP	BZP16_ARATH	1.45702e-140	0.574257	Nuclear
G	FtbZIP26	FtPinG0001528900.01	400	44.4452	6.04	Ft2	bZIP	POF21_ARATH	2.35651e-52	0.375321	Nuclear
G	FtbZIP92	FtPinG0005206800.01	409	44.693	6.31	Ft8	bZIP	POF21_ARATH	9.50323e-135	0.662757	Nuclear
G	FtbZIP77	FtPinG0001659300.01	270	30.0417	4.85	Ft7	bZIP	BZP18_ARATH	2.01831e-41	0.539007	Nuclear
A	FtbZIP12	FtPinG0009765500.01	433	46.6124	9.22	Ft1	bZIP	AI5L5_ARATH	4.42248e-126	0.526786	Nuclear
F	FtbZIP19	FtPinG0008389300.01	274	30.568	6.31	Ft1	bZIP	BZP34_ARATH	2.33416e-13	0.386555	Nuclear
G	FtbZIP81	FtPinG0002170200.01	284	31.5411	6.33	Ft8	bZIP	VIP1_ARATH	2.96527e-69	0.475728	Nuclear
B	FtbZIP50	FtPinG0008123200.01	426	47.0996	7.08	Ft4	bZIP	TGA21_TOBAC	4.9E-324	0.643172	Nuclear
G	FtbZIP70	FtPinG0002753200.01	314	34.4806	6.2	Ft7	bZIP	VIP1_ARATH	1.41364e-76	0.496732	Nuclear
K	FtbZIP48	FtPinG0007790200.01	139	15.9411	5.87	Ft4	bZIP	BZP53_ARATH	1.07391e-51	0.57971	Nuclear
F	FtbZIP60	FtPinG0009391600.01	371	41.9086	8.34	Ft5	bZIP	Y4598_ARATH	9.99104e-32	0.51938	Nuclear
K	FtbZIP10	FtPinG0005418500.01	176	20.3149	6.29	Ft1	bZIP	BZIP2_ARATH	6.45937e-32	0.450331	Nuclear
B	FtbZIP58	FtPinG0001994900.01	467	51.7422	6.47	Ft4	bZIP	HBP1C_WHEAT	4.71954e-156	0.581986	Nuclear
F	FtbZIP44	FtPinG0005336400.01	311	33.8606	5.83	Ft3	bZIP	BZP61_ARATH	2.40159e-99	0.531722	Nuclear
B	FtbZIP72	FtPinG0002093800.01	351	40.0996	8.4	Ft7	bZIP	TGA7_ARATH	3.44562e-126	0.543011	Nuclear
D	FtbZIP32	FtPinG0004061900.01	169	18.5926	9.6	Ft3	bZIP	HY5_ARATH	6.91556e-63	0.708333	Nuclear
A	FtbZIP3	FtPinG0001402800.01	151	16.6739	9.65	Ft1	bZIP	FD_ARATH	7.60944e-15	0.463158	Nuclear
B	FtbZIP76	FtPinG0006467100.01	346	39.4311	7.75	Ft7	bZIP	TGA7_ARATH	2.60431e-128	0.52973	Nuclear
C	FtbZIP36	FtPinG0000898000.01	394	42.1457	6.28	Ft3	bZIP	BZP16_ARATH	1.84912e-141	0.618037	Nuclear
K	FtbZIP17	FtPinG0007195100.01	132	15.3316	9.83	Ft1	bZIP	BZIP2_ARATH	8.85178e-14	0.363636	Nuclear
J	FtbZIP55	FtPinG0005114700.01	336	36.6495	5.41	Ft4	bZIP	BZIP9_ARATH	6.15082e-52	0.440945	Nuclear
K	FtbZIP89	FtPinG0003355500.01	226	26.1011	6.09	Ft8	bZIP	BZP43_ARATH	3.53297e-23	0.54023	Nuclear
B	FtbZIP65	FtPinG0003429500.01	453	50.7812	6.25	Ft6	bZIP	HBP1C_WHEAT	2.18124e-144	0.62931	Nuclear
C	FtbZIP18	FtPinG0000068200.01	385	42.7621	8.36	Ft1	bZIP	BZP16_ARATH	6.98641e-06	0.386667	Nuclear
C	FtbZIP94	FtPinG0008246500.01	340	35.8563	5.94	Ft8	bZIP	GBF1_ARATH	5.03203e-88	0.514107	Nuclear
B	FtbZIP49	FtPinG0007266400.01	489	54.3079	6.88	Ft4	bZIP	TGA10_TOBAC	4.9E-324	0.685466	Nuclear
K	FtbZIP82	FtPinG0002156400.01	168	18.7949	6.91	Ft8	bZIP	BZP11_ARATH	1.0849e-38	0.536232	Nuclear
A	FtbZIP75	FtPinG0007678800.01	154	17.2885	9.07	Ft7	bZIP	FD_ARATH	4.3113e-16	0.525	Nuclear
A	FtbZIP1	FtPinG0001379200.01	141	15.5738	9.8	Ft1	bZIP	AI5L7_ARATH	1.66427e-11	0.398374	Nuclear
H	FtbZIP38	FtPinG0007340800.01	91	10.337	10.57	Ft3	bZIP	BZP02_ORYSJ	1.30644e-06	0.431818	Nuclear
A	FtbZIP39	FtPinG0007637100.01	181	19.8747	9.69	Ft3	bZIP	BZP12_ORYSJ	4.44205e-28	0.382022	Nuclear
B	FtbZIP71	FtPinG0009018300.01	332	37.0687	7.91	Ft7	bZIP	HBP1C_WHEAT	4.9E-324	0.787425	Nuclear
K	FtbZIP34	FtPinG0000426800.01	197	22.5874	5.66	Ft3	bZIP	BZP43_ARATH	6.67614e-35	0.618557	Nuclear
K	FtbZIP6	FtPinG0003184500.01	180	20.9245	9.59	Ft1	bZIP	BZIP2_ARATH	4.8028e-15	0.397959	Nuclear
D	FtbZIP33	FtPinG0002935500.01	142	16.6159	9.85	Ft3	bZIP	HYH_ARATH	3.93843e-42	0.606557	Nuclear
A	FtbZIP64	FtPinG0008174200.01	321	36.0214	5.95	Ft6	bZIP	AI5L2_ARATH	4.05503e-90	0.54902	Nuclear
K	FtbZIP95	FtPinG0009407700.01	189	22.0077	5.98	Ft8	bZIP	BZP43_ARATH	4.67355e-42	0.502959	Nuclear
K	FtbZIP29	FtPinG0000821500.01	166	19.6732	9.51	Ft2	bZIP	BZIP4_ARATH	1.48652e-13	0.398438	Nuclear
A	FtbZIP78	FtPinG0003523300.01	388	41.7074	8.42	Ft7	bZIP	ABI5_ARATH	1.96393e-87	0.491726	Nuclear
A	FtbZIP45	FtPinG0000772000.01	178	19.8085	9.81	Ft3	bZIP	FD_ARATH	2.5281e-13	0.51087	Nuclear
C	FtbZIP73	FtPinG0002578700.01	425	45.5656	9.02	Ft7	bZIP	CPRF1_PETCR	7.61203e-121	0.483871	Nuclear
I	FtbZIP61	FtPinG0006700500.01	232	25.5958	5.82	Ft5	bZIP	BZP23_ARATH	2.55351e-82	0.534137	Nuclear
E	FtbZIP51	FtPinG0008030700.01	420	46.2689	9.44	Ft4	bZIP	BZP28_ARATH	3.84913e-73	0.438642	Nuclear
G	FtbZIP25	FtPinG0009667700.01	328	35.8798	6.68	Ft2	bZIP	VIP1_ARATH	2.03139e-75	0.486647	Nuclear
K	FtbZIP43	FtPinG0002136200.01	127	14.6697	10.33	Ft3	bZIP	BZP44_ARATH	1.39057e-28	0.731343	Nuclear
K	FtbZIP93	FtPinG0009423600.01	178	19.1874	8.52	Ft8	bZIP	BZIP2_ARATH	8.85969e-22	0.421053	Nuclear
K	FtbZIP35	FtPinG0000427200.01	172	19.919	5.18	Ft3	bZIP	BZP43_ARATH	5.08841e-33	0.574074	Nuclear
A	FtbZIP21	FtPinG0006458700.01	269	28.8442	5.45	Ft2	bZIP	AI5L2_ARATH	2.36325e-51	0.422535	Nuclear
G	FtbZIP14	FtPinG0002547600.01	287	31.4876	10.02	Ft1	bZIP	VIP1_ARATH	7.57668e-53	0.409496	Nuclear
F	FtbZIP52	FtPinG0008117100.01	370	41.3848	8.73	Ft4	bZIP	Y4598_ARATH	1.38903e-46	0.437722	Nuclear
B	FtbZIP54	FtPinG0008592100.01	375	42.5192	6.16	Ft4	bZIP	TGA4_ARATH	2.76198e-157	0.639205	Nuclear
K	FtbZIP90	FtPinG0003355300.01	226	26.1011	6.09	Ft8	bZIP	BZP43_ARATH	3.53297e-23	0.54023	Nuclear
A	FtbZIP5	FtPinG0003196200.01	420	45.6713	8.46	Ft1	bZIP	AI5L5_ARATH	7.22922e-104	0.508235	Nuclear
D	FtbZIP80	FtPinG0004759200.01	169	18.4342	9.47	Ft7	bZIP	HY5_ARATH	1.22127e-62	0.722222	Nuclear
A	FtbZIP28	FtPinG0003012600.01	364	40.3704	8.98	Ft2	bZIP	AI5L5_ARATH	5.4726e-104	0.504854	Nuclear
A	FtbZIP83	FtPinG0002143600.01	448	48.3343	9.39	Ft8	bZIP	AI5L5_ARATH	4.68346e-107	0.48764	Nuclear
A	FtbZIP85	FtPinG0009362500.01	72	8.30031	9.03	Ft8	bZIP	FD_ARATH	3.7146e-12	0.492958	Nuclear
B	FtbZIP31	FtPinG0003227200.01	467	51.9333	7.24	Ft3	bZIP	TGA9_ARATH	4.9E-324	0.620408	Nuclear
I	FtbZIP79	FtPinG0004751500.01	229	24.7805	7.06	Ft7	bZIP	BZP23_ARATH	5.57749e-78	0.542169	Nuclear
C	FtbZIP96	FtPinG0005862300.01	339	36.1267	5.96	Ft8	bZIP	CPRF1_PETCR	1.52207e-73	0.414062	Nuclear
G	FtbZIP7	FtPinG0005812500.01	318	35.1038	6.72	Ft1	bZIP	VIP1_ARATH	3.70555e-70	0.469388	Nuclear
K	FtbZIP30	FtPinG0006898100.01	146	17.0502	6.52	Ft2	bZIP	BZP43_ARATH	1.48335e-38	0.618182	Nuclear
G	FtbZIP91	FtPinG0005198100.01	68	7.73498	9.46	Ft8	bZIP	VIP1_ARATH	7.26729e-13	0.744186	Nuclear
K	FtbZIP27	FtPinG0001515300.01	183	20.4632	9	Ft2	bZIP	BZP44_ARATH	1.59478e-40	0.503448	Nuclear
F	FtbZIP88	FtPinG0003304400.01	212	23.7757	8.94	Ft8	bZIP	BZP61_ARATH	9.16993e-53	0.772727	Nuclear
B	FtbZIP63	FtPinG0002670800.01	351	40.459	6.15	Ft6	bZIP	TGA1_ARATH	6.69804e-150	0.608939	Nuclear
K	FtbZIP41	FtPinG0000407200.01	141	16.0262	5.71	Ft3	bZIP	BZP53_ARATH	6.24866e-53	0.594203	Nuclear
A	FtbZIP40	FtPinG0001825500.01	155	16.9844	9.51	Ft3	bZIP	FD_ARATH	1.82499e-12	0.388489	Nuclear
J	FtbZIP24	FtPinG0007309700.01	386	41.6874	6.63	Ft2	bZIP	CPRF2_PETCR	5.39953e-97	0.513854	Nuclear
H	FtbZIP20	FtPinG0006455400.01	173	19.9915	9.98	Ft2	bZIP	BZP02_ORYSJ	2.20591e-05	0.3	Mitochondrial
G	FtbZIP56	FtPinG0008657100.01	297	33.2346	6.67	Ft4	bZIP	BZP18_ARATH	1.28483e-52	0.562874	Nuclear
K	FtbZIP53	FtPinG0002635300.01	97	11.8805	11.22	Ft4	bZIP	BZP44_ARATH	4.02581e-09	0.362637	Nuclear
F	FtbZIP15	FtPinG0009278900.01	290	32.2229	6.33	Ft1	bZIP	BZP61_ARATH	8.57925e-99	0.546269	Nuclear
B	FtbZIP57	FtPinG0008656300.01	294	33.1895	5.01	Ft4	bZIP	BZP50_ORYSJ	5.75484e-29	0.464706	Nuclear
G	FtbZIP16	FtPinG0001861000.01	317	34.6521	5.42	Ft1	bZIP	RF2B_ORYSJ	1.23239e-90	0.55516	Nuclear
A	FtbZIP68	FtPinG0005773600.01	237	26.5398	7.3	Ft6	bZIP	FD_ARATH	1.04489e-26	0.367424	Nuclear
G	FtbZIP8	FtPinG0001576500.01	262	28.4024	7.04	Ft1	bZIP	BZP18_ARATH	2.0978e-85	0.577519	Nuclear
B	FtbZIP9	FtPinG0001259200.01	363	41.6454	7.11	Ft1	bZIP	TGA4_ARATH	1.56737e-167	0.644809	Nuclear
K	FtbZIP62	FtPinG0007113900.01	165	19.4344	5.87	Ft5	bZIP	BZP43_ARATH	2.38139e-24	0.516129	Nuclear
G	FtbZIP42	FtPinG0007965100.01	465	50.6095	5.94	Ft3	bZIP	RF2A_ORYSJ	3.67237e-47	0.566038	Nuclear
G	FtbZIP86	FtPinG0009241000.01	293	32.0433	6.06	Ft8	bZIP	RF2B_ORYSJ	8.43476e-77	0.505455	Nuclear
F	FtbZIP87	FtPinG0000966800.01	263	29.0416	7.09	Ft8	bZIP	BZP61_ARATH	3.96716e-76	0.480519	Nuclear
K	FtbZIP84	FtPinG0009370700.01	123	14.4985	11.41	Ft8	bZIP	BZP44_ARATH	5.56453e-11	0.383721	Nuclear
J	FtbZIP23	FtPinG0004721800.01	384	41.1248	9.17	Ft2	bZIP	CPRF2_PETCR	1.62277e-90	0.510309	Nuclear

## Sheet: bZIP gene sequences
Additional file 1 List of the 96 FtbZIP genes identified in this study
Gene	Gene ID	Sequence Type	Sequences
FtbZIP69	FtPinG0002063700.01.T01	CDS	ATGGTTACTCAAAATACAACAAAGGGTTTAGAGGGTTCGAATTCAATTTCTCGACGAGGTTCAGCATTGTACAGTCTTACCCTCGATGAGGTTCAATCCCAATTCGGCAATTTAGGCAAAACCCTAGGCACCATGAATTTGGATGAGTTGCTTACAACTATTCGGACATCTGAAACAGAACCTCCATCTGGGTCTAATCTGCATTCGAGTTTTTCGTTGTCTCAGGATCTTAGTAAGAAAACAGTTGAGGAGATTTGGAGAGAGATTCAGCATGGGAAAATGGATGGTAAGAATGATAGAGTTGGTGAGATGACATTAGAGGATTTCTTGAATCAAGCAGGTGTGATTGTTGATAGTGATAATGCTGGTTTAGGGTTCGGCAATGCTGAACCCAATGCT…
		Protein	MVTQNTTKGLEGSNSISRRGSALYSLTLDEVQSQFGNLGKTLGTMNLDELLTTIRTSETEPPSGSNLHSSFSLSQDLSKKTVEEIWREIQHGKMDGKNDRVGEMTLEDFLNQAGVIVDSDNAGLGFGNAEPNAQWIEYQMLPQNHQALSVMPILIPNHNVDQQQLIPANGGQFGDSGYLDMSMSPSNMILSDTQPPVTGRKRVAPGEIVEKTVERRHKRMIKNRESAARSRARKQAYTHELEIKISLLEEENERLQTKKEAEMVLPSAPLPEPKYQLRRTSSAPW*
FtbZIP67	FtPinG0003072700.01.T01	CDS	ATGTATGATCTTACACTTGATGAGGTTCAAAACCAGTTAGGAAATCTTGGTAAGCCATTAGGAAGTATGAATCTTGATGAGTTACTAAGATCTGTTTGGACTGCAGAAGCCATTGATAAGAGTGGTCTGCAATCGAGTTTTCTGGTGTCTCAGGATCTTAGTAAGAAGACAGTTGAAGAGGTTTGGAGGGAGATTCAACTTGAAAAGAGGGATAGAAATAATCTTGGTGAGATGACATTAGAGGCATTCTTGGCTGAAGCTGGGGTTTCGGTTGATTCAAATAATCAATGGATTCAATACCAATTGCTTCCTCAACATGTTGTAGATTCAGTTTACTCGGATTCATCCATGTCGGATACACAGCCATTAAGGAGGAAGAGAGTGGCTTCTGGTGATGTT…
		Protein	MYDLTLDEVQNQLGNLGKPLGSMNLDELLRSVWTAEAIDKSGLQSSFLVSQDLSKKTVEEVWREIQLEKRDRNNLGEMTLEAFLAEAGVSVDSNNQWIQYQLLPQHVVDSVYSDSSMSDTQPLRRKRVASGDVVQKTVEKRQKRMIKNRESAARSRLRRQAYTHELENKVARLEEDNKRLKTLKQMEKLLPSAPPPEPKHQLRRTSSCQL*
FtbZIP74	FtPinG0009718300.01.T01	CDS	ATGGAATCTCAAGGTATTGGTAATACTTCACTGTCTAGACAAGGCTCCTCCTTTTATAGCCTTACACTTGATGAAGTCCAGAGCCAATTGGGTAATCTTGGAAAGCCGATTGGCAGCTTGAACCTTGACGAGTTTTTGAGAACTGTGTGGCATGGAGAAGCCATTGACAATGCCGATTCTCATGATCCTGCACAGCTTGCCCCTAATCCTCCATTGAATATGCAGTCAAGTTTTTCAGTATCTCGTGATCTTAGTAAGAAGACAGTTGAGGAGGTTTGGAGGGATATTCAACAGGGAAAGAGGATTAGAAAAGATGAGGAAAGGAATCAAGAAGGACAAAGTACCTTTGGTGAGATGACTTTGGAGGATTTCTTGACTGAAGCTGGGGTTACTGTTGAG…
		Protein	MESQGIGNTSLSRQGSSFYSLTLDEVQSQLGNLGKPIGSLNLDEFLRTVWHGEAIDNADSHDPAQLAPNPPLNMQSSFSVSRDLSKKTVEEVWRDIQQGKRIRKDEERNQEGQSTFGEMTLEDFLTEAGVTVESDDASNNNAQWTQYQMPPVEQTPHNLSMIMPNQQIQQQTVSASRGLAFADSVYSDTAMSPSALMGTPSDTQAVRNRVGDVMVEKTVERKQKRMIKNRESAARSRERKQAYTHELEIKVSLLEEENARLRKLKELEEELPSAPPPEPKYQLRRTSSAPF*
FtbZIP66	FtPinG0003081400.01.T01	CDS	ATGGAGAATGCGAGCGTGGATCTCAGTATGGGCAGCGAGGGAGATGGAGACGAGAAGAAGAAGGCGAGGTTGATGAGAAACCGAGAGAGCGCTCAGCTTTCACGGCAGAGGAAGAAACAATACGTGGAGGAGCTTGAGGATAAGGTGAAAGCTATGCATTCCACAATTACTGATCTTAATAGCAAAATTTCTTACATTATGGCTGAGAATGCAACTCTGAGACGACATATGAGTGGAGGTGGTGTATGTCCACCTCCTCCCCCTCCTGGAATGTATCCCATGGCGCCTATGGGTTATCCATGGATGCCTTGTCCGCCTTATATTGTTAAGCCACAAGGATCACATGTTCCTTTGGTTCCAATTCCTAGACTGAAACCACAACAACCTGCTCCTGCTCCT…
		Protein	MENASVDLSMGSEGDGDEKKKARLMRNRESAQLSRQRKKQYVEELEDKVKAMHSTITDLNSKISYIMAENATLRRHMSGGGVCPPPPPPGMYPMAPMGYPWMPCPPYIVKPQGSHVPLVPIPRLKPQQPAPAPKVTKKGDKLEKKKDVGKTKKVASISFLGLLFFMLLFGGLVPVINVKYGGKLSVHDKFSIAENGRILMVGSHHSNGSHNIDRRCDRSSGLFKGKHCGTNSGQKEHPSQNRTGVDGSAPVGNTSEPLAASLYVPRNDKLVKIDGNLIIHAVLASEKAVTSHGTVQMKTSEETRLAIARNHVPSYHVTGSGRSNTRGSELDDSRLQQWFSEDLSGGLLRSGMCTEVFQFDVSPSHGSIVPAKPMTNTSSDERKSSTNPNKARNRRILSG…
FtbZIP22	FtPinG0006029400.01.T01	CDS	ATGGATAAGGATACCAATACCAAGCACGCCGGCGGTGGTTTACCCCCTTCTGGCAGATTCTCGTCCTCCTTCAGTGCCAAGCCGGAGCCTGATTATGGTATGTTCGGCCATGATCTGAGCCGGATGCACGATAATCCTCCCAAGAACGTTGGTCACCGTCGCGCTCATTCCGAAATTCTCACCCTTCCTGATGATATTAGCTTCGATAGCGATCTCGGCGTTGTTGGTACCGCTGATGGTCCCTCTCTTTCTGATGAGACCGAGGAGGATTTGTTTTCTATGTATCTAGATATGGAGAAGGTCAACTCATCATCTTCTGCGACTTCTGCCTCTCAATGCGAGCTGCCATCTTCCGCGGGTTTCCAACATCAATTTAGCGCTAATGCAAGCGGGATGGCC…
		Protein	MDKDTNTKHAGGGLPPSGRFSSSFSAKPEPDYGMFGHDLSRMHDNPPKNVGHRRAHSEILTLPDDISFDSDLGVVGTADGPSLSDETEEDLFSMYLDMEKVNSSSSATSASQCELPSSAGFQHQFSANASGMAVENVGGEESSQRPRIRHQHSQSMDASTSIKPEMLVSGGDETLSADAKKAMSAAKLAELALIDPKRAKRIWANRQSAARSKERKMRYIAELERKLQTLQTEATSLSAQLTLLQRDTNCLNAENNELKLRLQTMEQQVHLQDALNDALKEEIQHLKMLTGQTIPNGGSLMNYHPSSSIGGSQPFGSTNQKQQAMHTLLTAQQFQQLQIQSQKQHQFHQLQQEHSLQPQFRGGQSENTSTTNLKPHPAPKD*
FtbZIP11	FtPinG0001029500.01.T01	CDS	ATGTGCTCCCAAGAACCCCTTCTTTTTCCTCTCCCGGTTTTCGAGAACCGGTTCACTTCCAACGAGCTCGACGAGCTTCTTTCCTTTTTTCAACCCACGGCTATTAATGATAACAATGATACTGCCACTGACTTTGACCGAGAGTTGTCCCCGCAACCCGTATCCTCAAACTCCGGTTCAGATTACCCTAACCGGTTCCTGGAAGAAACCGACGAAAAGAAGGCGAAGAGGAAGCTATCAAACCGGGAATCTGCTCGGAGGTCCAGGTGGCGAAAGAAGACACATCTGGAGAATCTAACGGCTGAACTGAATCGGCTTAAGGACCAGAACCGGGAATACACGAACCGGCTCAGTTTGGTTTTGAACCGGCTCCGCGCTGTGAAGATTCAGAATGAGCTA…
		Protein	MCSQEPLLFPLPVFENRFTSNELDELLSFFQPTAINDNNDTATDFDRELSPQPVSSNSGSDYPNRFLEETDEKKAKRKLSNRESARRSRWRKKTHLENLTAELNRLKDQNREYTNRLSLVLNRLRAVKIQNELMRFECVHLTQRHASLNRALQAVQYSQFKDKIVTNNTDFVDANGRFSSLQRHAY*
FtbZIP37	FtPinG0007900600.01.T01	CDS	ATGTTGTTGTACTCGTTCATACGGCATTCAAAGGCTATCTTGATGATTGGAAACAAAGAGTCAGCTAGACTCTCGAGGAGGAGAAAGCAAGCCCATTTGACCGAACTTGAAACACAGGTTTTGTCAGGAAGAGGAGAAGCAGCTATTTTCAGGATCCAAGCTGACACTAGAGTATCAGAAGCCTCACGTAAGGTGGTGCAAGAGGGTTGGGTTGGCAACTTGGCATCACGTTTTCCTCAACAAGAAGATCTTGTCAAATATGCGGACATTTGCATGTACATTCCTGTTTACCCTGAAGATAATTGA
		Protein	MLLYSFIRHSKAILMIGNKESARLSRRRKQAHLTELETQVLSGRGEAAIFRIQADTRVSEASRKVVQEGWVGNLASRFPQQEDLVKYADICMYIPVYPEDN*
FtbZIP13	FtPinG0006546100.01.T01	CDS	ATGTCTCCAGTTCTCAGTGAAATCCTCCTTTCAGGGTTTATGGTCGATTCTTCATTTAGGCGCAGAACCCATCTTGTTCAATCCTTCTCAGTTGTCTTCCTTTACTGCGGAAACTCATCAGGAACCCTAAAAAACTCGAGTTCAGAGGAAGATCTACAGACGATGGTGAACGAGAGAAAACGAAAGAGGATGCAATCGAACCGAGATTCGGCTCGACGATCTCGAATGAGAAAGCAGAAACACTTGGATGATCTGACGGCTCGGGTGGCTCTTCTGAGGAGAGAGAATAGTCAGATTTTGAGCACTCTGCAACTCACAACCCAACAATTTATGAATGTTGAGGCAGAGAATTGTGTTTTGAATGCTCAATTCGCTGAGCTCACAACCAGGCTCGATTCT…
		Protein	MSPVLSEILLSGFMVDSSFRRRTHLVQSFSVVFLYCGNSSGTLKNSSSEEDLQTMVNERKRKRMQSNRDSARRSRMRKQKHLDDLTARVALLRRENSQILSTLQLTTQQFMNVEAENCVLNAQFAELTTRLDSLNEMLKYVNLYSGADVGAPVGFDGLMIENHWCVNQPIIASADYDVFGY*
FtbZIP47	FtPinG0008466000.01.T01	CDS	ATGGACGACGGGGAAGTTGATTTTTCAAACCAGGAACTCTTTCCGGGCTCAACGGGGGATATTCCTTGCAGTGGCTCCATGGATAGTTTCTTCGATGAGCTTCTCAATGATACTCATGCCTGTACTCATACACACACTTGCAATCCACCAGGCCCTGATCTCTCTCATACTCATACCTGTTTTCATGTTCACACCAAAATTGTATCTGCCCCTTCTGATCACGATGACAAGGATGGCAATAGTAACAACGATGATTCTGCTGAATCTGTGGACAAGAAAACCAAAAAGAGACCTCTAGGAAATCGTGAAGCTGTTAGGAAGTACCGTGAGAAGAAGAAGGCACGGACCGCTTCTCTGGAAGATGAAGTTGTGAGGCTCACAGCATTAAATCAACAGCTG…
		Protein	MDDGEVDFSNQELFPGSTGDIPCSGSMDSFFDELLNDTHACTHTHTCNPPGPDLSHTHTCFHVHTKIVSAPSDHDDKDGNSNNDDSAESVDKKTKKRPLGNREAVRKYREKKKARTASLEDEVVRLTALNQQLMKRLQGQAALEAEVARLKCLLVDIRGRIEGEIGSFPYQKSVKNGDKFMNMVNPGFPGSYVMNPCSVQCGDQVYCHGKDVETESNDQRFNSCDFEILNCVGNIGSGSRECLGRGPCDVGNLAPTSANISGDRRRGGNSARTAD*
FtbZIP4	FtPinG0001412600.01.T01	CDS	ATGCTCAACAATGAGCTCAAAGATGCAGGGCCTGCCAACTCATCATCTTCCACCGCCGCCCAGAAACGTCGTCGACGGGAAGAGAAGCCGATCAAGGCCGGAGAACATCAGGAGGCCGAGAGTTTAAAATGCATAAATAATGACGTAGATAACCAACCTCAACGACTTAAAGAGTGGGATGTGGTGGCTCCGCCTTCTACCTCCCCCGGAAGTAACGAGCCCCTCGTAGATCCTAAAAGGGTTAAAAGAATATTGGCAAATAGACAATCTGCACAACGATCGCGAGTACGGAAACTACAATACATATCGGAGCTCGAACGGAGCTTGAACAGGTTACAAACGGAAGTATCAATGTTGTCACCGAGGGTGGCATACTTAGACCATCAAAGGATGATGTTG…
		Protein	MLNNELKDAGPANSSSSTAAQKRRRREEKPIKAGEHQEAESLKCINNDVDNQPQRLKEWDVVAPPSTSPGSNEPLVDPKRVKRILANRQSAQRSRVRKLQYISELERSLNRLQTEVSMLSPRVAYLDHQRMMLSVDNTTLKSKIAALSHDNLFKDAHHEALKREIERLKQVFCQQGNVETQTSSSPPRSVKPMTQPP*
FtbZIP2	FtPinG0001384900.01.T01	CDS	ATGACTTTGGAGGATTTTCTTACTAGAGCTGTCGGTACTGTTAGAGATGATGAGATTAGGATCCCATCGGTTTCGTCTGTTCCAGCTCTTCCGCCGCCTCATCCTCCGCCTAATCAGTGCTTTGGTGCTGCTGTTAATGTTACAAGCTCAATTATTAGCGGGGGGTTTGGAGTCGTACCGTGTGTTGCGGATGGCAACGGTCAGTTTCCGAGCTCTTTGACTGTCGAAAGGTTTGGCAATGTTGGAGGGATCGGAGGAGGAGGAAGATCGAAGAGAAGAGCGGTAGAGGAGCCTGTGGTGGATAAGGCGACGCAGCAGAAGCAGAGACGGATGATCAAGAACAGAGAGTCGGCTGCTCGATCTAGAGAGCGAAAGCAGGCTTACACAGTGGATTTGGAA…
		Protein	MTLEDFLTRAVGTVRDDEIRIPSVSSVPALPPPHPPPNQCFGAAVNVTSSIISGGFGVVPCVADGNGQFPSSLTVERFGNVGGIGGGGRSKRRAVEEPVVDKATQQKQRRMIKNRESAARSRERKQAYTVDLESTVARLELENARLQNEEAQEMRDRFKQLMENVIPVTEKQRPRRRLRRVNSMVW*
FtbZIP59	FtPinG0006838500.01.T01	CDS	ATGAGCAACAACTCGACATCCGATGAAGCAGAAGATCGACAATTTGAAGCTATTGATGAGAGGAAGAAGAGGAGAATGATTTCGAACAGGGAATCAGCAAGGAGGTCAAGGATGAGGAAACAACGGCAAATCGACGAGTTATGGTCACAAGTGATTAGGCTAAGGAATGAGAATCACGAGCTTATAGAGAAGCTAAAGAAAGCGTCTGAGTGTCACGAGAAAGTTGTTGTGGAGAATGCTCAAATCAAACAAGAAAATGCAAGTCTTCGTCAAATTATGATCACTAGTGTTCAATTTGGTAGTCCTTTCAATGCTTTGAAAGACTTGGAAGATAACATTTGTGTTTCTAATCTTCAAACTTGA
		Protein	MSNNSTSDEAEDRQFEAIDERKKRRMISNRESARRSRMRKQRQIDELWSQVIRLRNENHELIEKLKKASECHEKVVVENAQIKQENASLRQIMITSVQFGSPFNALKDLEDNICVSNLQT*
FtbZIP46	FtPinG0004888300.01.T01	CDS	ATGGGTAGTAGTGAGACAGATAAATCTGCCAAGGATCCGAAGACTCCAACCCCACCGCCGGCTACTAATCAGGAGCATTCTTCCGCTACTAGCGCTGGGGCTGTTAATCCTGAGTGGTCTGGCTTCCAGGCTTATTCTCCTATGCCTCCTCATGGATTTTTGGGATCTAGTCCACAAGCACACCCTTACATGTGGAGTGTTCAGCCTATCATGCCACCATATGGAACTCCACAACATCCTTATGTGGCAATGTATCCGCCTGGAGTATATGCACATCCTTCCATTCCTCCGGGATCTTATCCTTATAACCCGTTTGCTGTCCCTCCTCCCAATGCCATGCCTGAAGCTTCAGGAAATACACCTTTAGGAATGGAGGTGGATGGAAAGCTTCCAGAGGGG…
		Protein	MGSSETDKSAKDPKTPTPPPATNQEHSSATSAGAVNPEWSGFQAYSPMPPHGFLGSSPQAHPYMWSVQPIMPPYGTPQHPYVAMYPPGVYAHPSIPPGSYPYNPFAVPPPNAMPEASGNTPLGMEVDGKLPEGKEKLPIKRSRGSLGSLNMITGKKNDQGKTKGPLTNGTFSKSGESASDGSSEGSDANSQDGSQIRSTDRQESLEDASQNGSSMHGSQNGLPNPPHAVVNPTMPIVPMPAGAVAGPTTNLNIGMDYWGGPAASAIPAMHGKDEREIKRQRRKQSNRESARRSRLRKQAECDELAQRSESMKEENASLRSELNRVKNEYEKIFAENKILKEKLGNVPDHAGLDRTKHVANESQSTGQKEQGGSGH*
FtbZIP26	FtPinG0001528900.01.T01	CDS	ATGTTTGGTGAACGTGGGTCGAATGATATGCATTTGGATGAGAGGGCTTGTAATCTTCAAACTCCACCCATTCCATCACCTATTGGTATGGGGAATGCTTCTCATGCTCATGATCGTCTGCCCCCACGAAGAGGGCATAGACGGTCTAGCAGTGATGTGCCTCTTGGATTCACTTCCGTGGGAGGTCGTCCAATGGATAATTCGGTGTCAGATAAGCCAATTCAACTCATGAAAAGGGAATCGGAGGGCCAGGCTGGCTTAAACTACTTTGAGAAGAAAACTGAAGGTGATGTTGAAGATTTGTTTTCAGCTTACATGAATCTGGATAGCATTGATACAATGAATTCATCAAGTATGGATGACAAGGATATGGATAGCAGAGCGAGTGGGACAAAGACA…
		Protein	MFGERGSNDMHLDERACNLQTPPIPSPIGMGNASHAHDRLPPRRGHRRSSSDVPLGFTSVGGRPMDNSVSDKPIQLMKRESEGQAGLNYFEKKTEGDVEDLFSAYMNLDSIDTMNSSSMDDKDMDSRASGTKTNDSSENEVESSIAHGAIATEKRDRGKRSATNDIAPASRHSRSLSMDSFMGNLNFNDESPRLPPSPGVRSGQHSPSDSFDGNSSKFSLEFGNGEFSAVELKKIMANDKLAEIAMADPKRAKRILANRQSAARSKERKLRYIAELEHKVQTLQTEATTLSAQLTHLQRDSTGLTNQNNELRFRLQAMEQQAQLRDALNEALTTEVQRLKLATKELRGEAMPQQFMMDNQVLPIHQSSQFNMYHLQEKTSQQNQDQQPQSQQDGESGMK*
FtbZIP92	FtPinG0005206800.01.T01	CDS	ATGGAGAAGGACATTACTAGCAAGGTTGGCCATGGAGGAGGAGACGGATTACCGCCGTCGGGAAGATTCTCAGCGCTCAATGTCAAGCTGGAGCCATCTGACCAGGGAATTTCGTCGTCGTCGGCAATGGTGCCGGAGTTTGGTATGTTCAGTCACGATCTTAGCCGAATGCATGATACTCCGGCAAAGAAAATCGGTCATCGGCGAGCACACTCTGAAATCCTCACTCTCCCTGATGACATTAACTTCGACAGTGATCTTGGCGTTGTGGGTATAGCTGATGGACCGTCGCTTTCGGATGAAACGGAGGAGGATCTGTTCTCTATGTTTATTGACATGGATAAGTTCAACTCCTCTTCGGCTACCTCTGCGTTTCAGGTCGGTGAGCCATCTTCAGCG…
		Protein	MEKDITSKVGHGGGDGLPPSGRFSALNVKLEPSDQGISSSSAMVPEFGMFSHDLSRMHDTPAKKIGHRRAHSEILTLPDDINFDSDLGVVGIADGPSLSDETEEDLFSMFIDMDKFNSSSATSAFQVGEPSSAAQAGLPPHSGGDDVGSSKPPRIRHQHSQSMDGSTSIKTEMLVSGGEDSSSAAVKKAMSAAKIAELALIDPKRAKRILANRQSAARSKERKLRYIAELERKVQTLQTEATSLSAQLTLLQRDTNGLSVENNELKLRLQTVEQQVNLQDALNNALKDEIQHLRRLTGQAIPSGGPMMNYPSSFGTSQPFYPSNQMMQTHLTTQQLQQLQIHPQKQQHQFQQQQQHPLNQLRQQQMHQQLLSQLQQEQHAEDIKFGGSIPSPSQIENAS…
FtbZIP77	FtPinG0001659300.01.T01	CDS	ATGGAGAGGGAAATGCATGCAGGAGACGGAGATCAATCGAACTCCGGCCCCAAAAATGGCGGATCCGACCCCAACTCCAAATCACCGGAACTCCCCGATCATTCTGCTACTATCCATCGCTGGTCCCAATCTGCAGACGACCTCCGCTTTCCCGGCGCCACCGACATGGATTTCTCTGAGGAAGACCTCGACATCGACGATCTCGACGATCCCATTTTGATGTCCGATTATGGATCTGACAACAACGTTGACTCCGCCGTTAGCAGGCCTCGTCACCGCTACAGCAACTCCATCGACGCGTCTTCTTCTGAAGCGATAGCCACCGACGGCACCGTCTTTGCCGAGATTAACGAGGGTAAGAAGTCCATGCCTCCTCAGGAGCTCGCCGAGCTTTGGCAC…
		Protein	MEREMHAGDGDQSNSGPKNGGSDPNSKSPELPDHSATIHRWSQSADDLRFPGATDMDFSEEDLDIDDLDDPILMSDYGSDNNVDSAVSRPRHRYSNSIDASSSEAIATDGTVFAEINEGKKSMPPQELAELWHNDPKRAKRIVANRQSANRSKERRAQYIRELEKTVDALRNEDMSLSTELTSYQRDTASMTNQNAQLRLRLQVLEHRGDLRDVVNDVLREEVERLRAMLPQNIQRNSQQTSESGQNDALGGLQNLNISSNSAAPKPPQ*
FtbZIP12	FtPinG0009765500.01.T01	CDS	ATGGGGACTAATATGAACTTCAAATCATTTGGGAACGAGCCGCCTTCCGAAGGCAATGACAGTGGCAGGCCATCGGGTAATTTCTCTCTGGTAAGACAGCCTTCTGTATACTCATTGACATTTGAAGAGTTTCAAAGCAGTCTTGGTAAGGAATTTGGATCCATGAACATGGATGAACTGCTGAGAAACATCTGGACTGCGGAAGAGACTCAAAATATGACCTCAACAGCCACTGTTAATGGTGGAGGTGGAGTTCAAGATGGGTTGAATCAGGTTGGCCATTTGCAGAGACAAGGTTCACTTACTCTGCCTCGAACACTAAGCCAGAAGACTGTCGATGAGGTCTGGAAGGACTTGTCAAAGGTTACCGAGGCCGGGGCAAGTTTGCCTCAAGGGACA…
		Protein	MGTNMNFKSFGNEPPSEGNDSGRPSGNFSLVRQPSVYSLTFEEFQSSLGKEFGSMNMDELLRNIWTAEETQNMTSTATVNGGGGVQDGLNQVGHLQRQGSLTLPRTLSQKTVDEVWKDLSKVTEAGASLPQGTQRQPTLGEITLEEFLVRAGVVREDAQIVGKPNIGGLLGDLVSANNDNTGFGIDFQQPNRPIGLMGGHLVDNGTQISLQSPIVPVNVNGARSSQQQAISPQMAQQQKQQHLHQQPIFPKQPPVSYANTLGMPGNTHLGSPGVKGGVVGFSNSTMNGNSFKKSPLQNGGMGIAGLGVAAGSPALSSDGLGQSNGDTPSPSPYMLNGGLRGRRGNNPVEKVIERRQKRMIKNRESAARSRARKQAYTVELEQEVAKLKEENKELVLKQQ…
FtbZIP19	FtPinG0008389300.01.T01	CDS	ATGCTCCGACAATCCCAACTTCCACCACGCCCACCATTGCGGCCCAAGGAGATATCCTACTCCTCACATGAGCCTGACCCTACAAACCCATCTCAAGAAAATGATGTATTGACTAAACATAGAAAGTCACATTCACATGGCTCTGCAAGTGACTCATTGGCTTTACACCTTCCACATAATGATGATGACAATTCGGCTTCTGATGGAAGTGGAGGTGGATTGGAATCAGCTTGTGTATACGGCCCAAATTCTCCTCGTAAGAAGCTCAATGTAGACTTTGCAGGAAAACATATGTTTACAGCATTATCTGACTGTGCCTCTCAAACCCAGCTGCCATTTCTTCAAGAACTCTCCGGTAAATCTTGGCCTGGTCATTTAGATTCTTGGGGAAATGGCGAT…
		Protein	MLRQSQLPPRPPLRPKEISYSSHEPDPTNPSQENDVLTKHRKSHSHGSASDSLALHLPHNDDDNSASDGSGGGLESACVYGPNSPRKKLNVDFAGKHMFTALSDCASQTQLPFLQELSGKSWPGHLDSWGNGDDSVNEMNAEPNEEKRYPRLRSRVRKLQYIAELEKTVDALQALESELQYEVSSVLQQRLTLSLENGKLKQHMSQLQHKKLVLDSEHQMLGREAERLRSGLARLSSQNNVLLNTRGPRPSSNHVKASEDQWEMLDWAQLSLG*
FtbZIP81	FtPinG0002170200.01.T01	CDS	ATGCAGGAAGTCCCTCAACGTGGGTCTAACCACCGCCGGGCCCACTCCGACAACTACTTCGGATTCTCCGACGACTTTCTCTTTGACGTCTCCGACCTCGATCTATCCGTCATCGGATACCCCAACAATAATAACCTTAACAGCTTGCAAGTCCCGATGACCGTCGATTCGTGCCGATCGGACGAATCCAGCAGCGACAACAAGAGCTCCGGCACGGTAACTAACCGTCGGCCGCCTCCTCCGTCTAATCACTTGCGGAGTTTATCGATGGACGCCGATTTCTTTGAAGAGCTGTCGTTGACTGGAGATGGAGGTAGGTCGCCGGCGATACCGGTGCCGGGAGGGATGCACCGGCGGAATAACTCCATGGATGGGTCATCGTCGTCGTTTGAAGCGGAT…
		Protein	MQEVPQRGSNHRRAHSDNYFGFSDDFLFDVSDLDLSVIGYPNNNNLNSLQVPMTVDSCRSDESSSDNKSSGTVTNRRPPPPSNHLRSLSMDADFFEELSLTGDGGRSPAIPVPGGMHRRNNSMDGSSSSFEADSFMDGTKKPMAPEKLAELALIDPKRAKRILANRQSAARSKERKIRYAGELERKVQTLQTEATNLSTQVTVLQKDTTGLTVENRELKLRLEAMEQQAQLKDALNEALKDEVQRLRLTARDIQPANTFAQYQPVQSSNDQNSVNHLIKLHGI*
FtbZIP50	FtPinG0008123200.01.T01	CDS	ATGGATAGCAGAGAGATCGGGAAACATAAAGCTACAAGTGTCACATCTGGGATGCCTACCTTCACTTCACCCATTGCCACCCAAGGCAACACTCAGATGTCTAACTTCCAAATGGATCAATCGCTTGGATTCAGTGTGGAACCTGTTGACCTTAGTAGAAATCCGCTATTCAATTCTCTGAACTCTTCCACTCCAGGAGTGAGTACTGATCTGCAATATGGATCTTTTAGCAAGGAGTCACAGCTTAGACTCGTTCCTGTATCAACCGGTCGCAGTGACAACTTGGTGGAGTCCAACATGGCAGATGCTAGTCCTGACACTTCAACAGACGACAACACCGATGATAGGAATATACTGTCTGAAAGAGGTAATTCTAATGCAGATTCCAGTGACAGGTCA…
		Protein	MDSREIGKHKATSVTSGMPTFTSPIATQGNTQMSNFQMDQSLGFSVEPVDLSRNPLFNSLNSSTPGVSTDLQYGSFSKESQLRLVPVSTGRSDNLVESNMADASPDTSTDDNTDDRNILSERGNSNADSSDRSKGKASDQKTARRLAQNREAARKSRLRKKAYVQQLENSRLKLTQLEQELQRARQQGIFISNSGDQSQSGNNNGALAFDVEYTRWLEEHNKRIGELRAAVNSHAGDTELRMIVDNVVSQHNDIFRLKTNAAKVDVFHILSGMWKTPAERCFMWIGGFRSSELLKLLVNQLEPLTEQQTMAICSLQQSSQQAEDALSQGMEALQQSLAETLASSTPNAGSSGNVANYMGQMAMAMGKLGTLEGFLRQADNLRQQTLEQMHLILTTRQSA…
FtbZIP70	FtPinG0002753200.01.T01	CDS	ATGAACCCTAATTTTCCGATGAAGCCCGGAGGAGTGGGCCCATTTAGCCCAATCGTAATTGACCAGATTCCGGAGACACCTCAGCGCGGGTCCCACCATCGCCGAGCCCACTCGGACACTTTTTTCCGTTTCTCTGACGACCTTCTGTTTGACGTCTCCGATATCGAACTCTCCGGTATCGACCTTCCCTCCTCAAACATCGCCAGCAACGGCGGGTTAGAAGTTCCAATGGTCGTGGACTCGTGCAGGTCGGACGAATCCAGCAGTGATAACAAGAGCACTGTCAGCCGGCCACCGCCGGCGTCTAGTCATCTCCGGAGCTTGTCGGTGGACGCCGATTTCTTCGAGGGACTATCATTCGGCACGCCTGGTTTTGACACCGGAGGAAAGTTTTCGGAG…
		Protein	MNPNFPMKPGGVGPFSPIVIDQIPETPQRGSHHRRAHSDTFFRFSDDLLFDVSDIELSGIDLPSSNIASNGGLEVPMVVDSCRSDESSSDNKSTVSRPPPASSHLRSLSVDADFFEGLSFGTPGFDTGGKFSEFPLPTGRKRMGMHRRNNSIDGSSSLEGDSLMDGVLKKAMAPEKLAELALMDPKRAKRILANRQSAARSKERKIRYTGELERKVQALQTEATTLSTQVTMLQRDTSGLTAENRELKLRLQAMEQQENLRDALNEALREDVQRLRIATGQIPSSNGDLQSQQPQVHPTRNGLQPGLLDFDHS*
FtbZIP48	FtPinG0007790200.01.T01	CDS	ATGAATCCCCAACAGCTGAGTTCGGGGTCTGATGGTGATCCAAAGTATGCAAACATGGATGATAAGAAAAGAAAGCGCATGATCTCGAACCGCGAATCTGCTAGACGCTCGAGGATGAGGAAGCAACAGCATCTGGATGAAATGATTTCCCAAGCTACTAAGCTGCAATCGGAGAATGCTGATATAGTGCAGAAGATTAATGCTGCTTCACAGATGTATGTGAGGGTTGAGTCCGAAAATAGTGTGCTTAGGGCTCAAATGATGGAGCTAACTGACAGGTTGAGGTCTTTGAATTCGATGCTGCAGATTGTAGAAGAAGTCAGCGGTTATAATATGGACATTCCTGAGATGGAGCCGTGGCAGCTTCCTTGTCCGGTGCAGCCAATCATGGCCAACTCT…
		Protein	MNPQQLSSGSDGDPKYANMDDKKRKRMISNRESARRSRMRKQQHLDEMISQATKLQSENADIVQKINAASQMYVRVESENSVLRAQMMELTDRLRSLNSMLQIVEEVSGYNMDIPEMEPWQLPCPVQPIMANSDAFQF*
FtbZIP60	FtPinG0009391600.01.T01	CDS	ATGGCTAGTGCAAAAGGGTCAGCAAGTGTCAGAAACACGATGCAATCTGGGAAGAATCCACTACTTCCTCCTAGAAGTCCATTTCCGACTACTTCATCTGTGCATTCTGATTACAGCATCGATCCTCCAGTGAGATCAAAAGTGATCCCAAAGCCTAAGGATTTTCATGCTTGTCATCAAAGAACTTCGTCAGAAAGCCTTCTCATGGATGAACAACCTTCCTGGTTAGATGACCTTCTAGATGAGCCGGACACACCTGTAAGGAAAGGCCACCGTCGTTCATCTAGTGACTCCTTCACTTATGTTGATGTCTCTGCTCTCTCTAACATGGATTATACATCAAGTTTAAATGATCAAAGAACATTTAAGAATATGGATTTGCCTCAGTTGCAGAAATCT…
		Protein	MASAKGSASVRNTMQSGKNPLLPPRSPFPTTSSVHSDYSIDPPVRSKVIPKPKDFHACHQRTSSESLLMDEQPSWLDDLLDEPDTPVRKGHRRSSSDSFTYVDVSALSNMDYTSSLNDQRTFKNMDLPQLQKSQYAEHFKVNRSGSLYSDPDSYEKTMDRTWEWPLVSAKHSRNPPFLRDKYAPPLNRGSSSATKGADPVTSTVAEKWDQCEYGFPDSMPLQEKNVPHAKLLSENDSSRAKQQYAQRSRVRKLQYISELERNVQALQAEGSEVSAEMEFLNQQSLILSMENKALKQRLQSLSQEQLIKHLEHEMLEREVGRLRALQQQSQQQRQSSIVHRRSNSKDGESQFASLSLRTKDGSSGGDGVYI*
FtbZIP10	FtPinG0005418500.01.T01	CDS	ATGGTTGCTGCGATGAGCGGGACATCGTCGGAATCGAGTAAGGGAGAAGAAGTTGTAGAAGTGATGGACATGAGAAAGAGGAAGAGGATGGAATCAAACAGAGAATCTGCGAGGAGGTCGAGATTGAGGAAGCAGAATCACCTAGACCATCTGACGGTTCAGATGGCTCAGCTGAAACACGATAACCGTCAGAAGATGGCCAGAGTGGAAGCCACAACGCAGCTCTACCGTAGCGTGGAAGCAGAGAATTCCATCCTCCGAGCTCAGCTGTCGGAGCTCCTCAATAGGCTCAACTCTCTCAACCAAATTATCAATTGTTTCAGTTATCACGCTAACGTTTACGTTGACGGAGCTGCAGGGCTGAATGATCACCTTGATCTTCAGGAGATTGAAGATATC…
		Protein	MVAAMSGTSSESSKGEEVVEVMDMRKRKRMESNRESARRSRLRKQNHLDHLTVQMAQLKHDNRQKMARVEATTQLYRSVEAENSILRAQLSELLNRLNSLNQIINCFSYHANVYVDGAAGLNDHLDLQEIEDIKMFTVDHHDEYHGGSMMNHHHHVNSWEAMYLNQPIAMDMFMC*
FtbZIP58	FtPinG0001994900.01.T01	CDS	ATGCAGAGCTTCAAGTCACTTTCTACTCTCCACCATCACACTCCTCAACCCTACTACCGTTCCTCTTTCTTCCACAGGGATGGAGGAGAAGAAAGCAGCAGGAATAACGGCGGTAGATATGCAAACGAAGTAGTAGGAGAGCTTGATCAACATCCCATTGTTTTCCACCAGCATGATGCCGTTGATTTAAGCCGAAGTTCAGTTTATAGCCCACTCAAATCATCCAACGTAACCGTACCTTCAAGTGTACATTTCGGCCCCTTAAACCCGGGTTTGTTGGGTACATCTTGTGTGCCTACAACGGCTGTTGATACAGGGGAGCTGTTGATTGAGAAACGGCCGGCGACGGTGGCTCCGGCGGTGACGGTAGCCTGTGCTGGTGGTCAATTTGAAAATTGG…
		Protein	MQSFKSLSTLHHHTPQPYYRSSFFHRDGGEESSRNNGGRYANEVVGELDQHPIVFHQHDAVDLSRSSVYSPLKSSNVTVPSSVHFGPLNPGLLGTSCVPTTAVDTGELLIEKRPATVAPAVTVACAGGQFENWGDSGMADTSQQTDTSTDVDTDDRNQPGGVQHGLVVLESTGQSKGKIEDQKTLRRLVQNREAARKSRLRKKAYVQQLENSRVKLTQLEQELEKARQQGIFIASGLSAEQGHSSGALAFDVNYARWMDDHQRLINELRSAINSHLPDDDLRILVDGVLLNFSELYRLKSMGVKSDVFHMLSGMWKTPAERFFMWLGGFRTSELLKILVSHLEPLTDQQLMGFCNLQQSSQQAEDALSQGMEALQQSLVETLSSTCLGPSGSGNVADYM…
FtbZIP44	FtPinG0005336400.01.T01	CDS	ATGGCACAATTGCCTCCTAGAGCCCCAACCATGGCGCCCAATTGGCCTCCATCTTTCCCTCCACATAACCGAATGCCTCCATTAACAACCACCACTAACCCCCATCCGCCGCCGCAACAACCCTCCTGGGTCGACGAGTTTCTCGATTTCACCTCCGCTCGTCGCGGAAACCACCGCCGCTCCGTCAGTGACTCCATTGCTTTCCTTGAAGCTCCTTTACTCGACTCCGCCGATCAATGCACTCGCGCCGCTCCCGCCGCCGGATTCGATAGACTCGACGATGATCAGCTCATGTCAATGTTCTCCGACGACCTCGCCGCCGATGGAGCTACGGTCAACTCTCTCCCCGCCGGCGGAGGCGGCGGGTCCAATAACTCTTCCGACCCCTCCTCTCCTTCG…
		Protein	MAQLPPRAPTMAPNWPPSFPPHNRMPPLTTTTNPHPPPQQPSWVDEFLDFTSARRGNHRRSVSDSIAFLEAPLLDSADQCTRAAPAAGFDRLDDDQLMSMFSDDLAADGATVNSLPAGGGGGSNNSSDPSSPSDQNSGNDEKQLSQDMTVPPPPTKSEHGEVESSCKPDSNADPIDPKRVKRILANRQSAQRSRVRKLQYISELERSVTTLQTEVSALSPRVAFLDHQRLILNVDNSALKQRIAALAQDKIFKDAHQEALKKEIERLRQVYHEQSMKKLNNSSSTGAAADTAAQPSSDSMTFTEKQLITS*
FtbZIP72	FtPinG0002093800.01.T01	CDS	ATGAGCTCAACAACTCTTCAAGTTGCTCACTCAAGAAGCATGGGGATGTATGATCCATCACAACAATTTGGCATGTGGAAAGACATCCCACAAGCTATGCCTATACCATCTTCCATAGTAAAAGATGATGTAGATTTGCATCAGAAGGGCGAGTTTTCGTCTGAGCAACCAAATGGACAATCTGATAATGACCAAGAATCAAGCAGGCTTGATCAAAAGATAAAAAGACGATTGGCACAGAACCGCGAAGCTGCAAGAAAAAGCCGAATGAGAAAGAAGGCGTATGTTCAGCAACTGGAAAGTAGTCGTTTGAAGCTTGCTCAGTTAGAGCATGAACTCGAGCAAGCTAAACTGCAGAATCTCTGTGCTGGAGGCTCATCACATGCTTATCTTCGGCAT…
		Protein	MSSTTLQVAHSRSMGMYDPSQQFGMWKDIPQAMPIPSSIVKDDVDLHQKGEFSSEQPNGQSDNDQESSRLDQKIKRRLAQNREAARKSRMRKKAYVQQLESSRLKLAQLEHELEQAKLQNLCAGGSSHAYLRHDINAVTSTFEMEYSNWLVEQHKRNCQLRNALKADVSEAELRILVEENLNHYHNLFRMKAEVAKVDVFYLMSGAWRTSVERFFLWIGGFRPSELLKVVMPYLEPLLEQQQVNIKKLSHSSQQAEDALSQGLERLQQSLGQIMLADGRYDPLMISAREKLADIDGFVNQADHLRGQTLQLMSKILTTHQAARGLIALGDYFHRLSTISALWASRPREFS*
FtbZIP32	FtPinG0004061900.01.T01	CDS	ATGCTAGATCAAGCGCATGCTACCAGTTCGGTTCCAGCAAACTCTTTGCCTTCTAGTAGCGAGCGTTCTTCGAGCTCTGCTCCTCAGATTGAAGTCAAGGAAGGAATGGAGAGTGACGATGAGATCGGAAGAGTACCAGAGATCTGCGGCGAACAAACAGGCGTCTCCGCTTCCGGAAGAGATATGAACTCCGTCGCCAGACCAGACCGAACGCACCAAGCTTCCGGCGAAAGTCATCGTAAGAGAGGCCGGAGTCCAGCTGATAAGGAAAGCAAGCGTTTAAAAAGATTGTTGAGGAATAGAGTATCTGCACAACAGGCAAGAGAGAGAAAGAAGGCATACTTGATTGAGCTGGAAGCGAGAGTGAAAGATTTGGAGAAGAGAAATTCTGAGCTGGAC…
		Protein	MLDQAHATSSVPANSLPSSSERSSSSAPQIEVKEGMESDDEIGRVPEICGEQTGVSASGRDMNSVARPDRTHQASGESHRKRGRSPADKESKRLKRLLRNRVSAQQARERKKAYLIELEARVKDLEKRNSELDERLSTLQNENQMLRHILKNTTAGRRGTSSNADGSL*
FtbZIP3	FtPinG0001402800.01.T01	CDS	ATGGGTGAGAAAATATTTGGTCTTTCTTCTTTTCCTTCTCCTCCAGATTTAAACTCCAGTACACCGCCGACGGCGATGATTCTTCAAGAGTTTCTAACTCCGGCAGCTGCTCGCACCGACCCACCGATCTCCGGCGAGCCTGGATCGAGTTTCCTGTCGGCTTTGAGCGATCCTTTTTTCAAGGAGAGAGATTCAAATGAATCATCTGGTGGTGGTGACAGGAGGTACAAGCGTATGATGAAGAACAGAGAGTCTGCTACACGTTCTCGGAACAGAAGAAGGGCTTACACAATTGAGTTGGAAAAGAAGATAGATCTGCTTACCCAGGAGAACAAGAGACTCAGGAGGATAATTGAAGCTCAAGAGCTTTTCTCAGGCGCTGCTGCTGCTACAATGGAA…
		Protein	MGEKIFGLSSFPSPPDLNSSTPPTAMILQEFLTPAAARTDPPISGEPGSSFLSALSDPFFKERDSNESSGGGDRRYKRMMKNRESATRSRNRRRAYTIELEKKIDLLTQENKRLRRIIEAQELFSGAAAATMEAEAPKRSNLCRSLSALF*
FtbZIP76	FtPinG0006467100.01.T01	CDS	ATGAGTTCAACAACCGCTCAACTCACTCACTCAAGAAACATGGCTTTATACGAGCCACCACAACAGTTTAGCATGTGGAAAGACATTGCTTCTTCTCCCATAGCCGCATCTTCAATCTTGAAAGAAGAATCTTGTTTGCAAAGAGAGAGTCAAAATGTATCTGATCAACCTACTGGACAGTCTGACAACGATGATCAATCAAGCCGGCTTCAAGTTAAGATGAAACGCCGTTTGGCACAGAACCGTGAAGCTGCAAGAAAAAGTCGCCTAAGAAAGAAGGCATATGTCCAGCAGTTGGAAAGTAGTCGTTTGAAGCTTGCTCAAGTTGAGCAAGAGCTCCAGCATGCTAAGCACCAGAACATTATTGTTGGTAGTGCATCAAATGGAAATCTTCGAGCT…
		Protein	MSSTTAQLTHSRNMALYEPPQQFSMWKDIASSPIAASSILKEESCLQRESQNVSDQPTGQSDNDDQSSRLQVKMKRRLAQNREAARKSRLRKKAYVQQLESSRLKLAQVEQELQHAKHQNIIVGSASNGNLRAINTGIATFEMEYSKWMEEKYKKTMELRVALEANASEIELKIVVEGLINHYCSLFRMKANAAKADVFYLISGIWRTPVERFFLWIGGFRPSELLNVVMPHFEVLSEEQQTEIKKLQHSLQQAEYSLTQGMDRLQQLLGQIVVADEMSESLVEKLHAIEGFVCQADYVREQALMLMYRILTAHQAARGLLALGDYFHRLSALSSLWTTRPNESM*
FtbZIP36	FtPinG0000898000.01.T01	CDS	ATGGGTAGTAGTGAAACTGATAAATCTACCAAGGATCCAAAGACTACAACCCCACCTCCAGCTTCCACCCAGGATCAGTCTTCAGCTACCAGCACTGGAGCTGCTAATCCCGAGTGGTCAGGATTTCAGGCTTATTCTCCTATGCCTCAAGGGTTTTTGGCATCTAGTCCACAAGCTCACCCTTACATGTGGAGTGTTCAGCCTGTCATGCCTCCATACGGCACACCGCCACATGCTTACATGGCAATGTATCCCCATGGTGTATATGCACATCCTTCCATGCCTCCAGGATCTTACCCTTATAGTCCATATGCTGTGCCTCCTGCCAGTACCATGCCTGAGGCTTCTGGAAACACACCTGGAAGCATGGATGTTGATGGAAAGCCACCGGAGGGAAAG…
		Protein	MGSSETDKSTKDPKTTTPPPASTQDQSSATSTGAANPEWSGFQAYSPMPQGFLASSPQAHPYMWSVQPVMPPYGTPPHAYMAMYPHGVYAHPSMPPGSYPYSPYAVPPASTMPEASGNTPGSMDVDGKPPEGKEKLPFKRSKGSLGSLNMITGKKHEQGKAKEPLANGAYSKSGESASDGSSEGSDVNSHSDSQVKSGDRQESFEADASQNGNSMHGPQNGVPHPPHTMVNPMMSIVPIPAPVAGGPATNLNIGMDYWGAAAPSAIPAIHGKVPSASIPTGIVTAGSRDNLQPQLWLQDDREVKRERRKQSNRESARRSRLRKQAECDELAQRADVLREENASLRSELSHIRKEYELLLEDNKLLKERLGEPSEDLANASQPNGQKEQAQSAR*
FtbZIP17	FtPinG0007195100.01.T01	CDS	ATGACGTCAACTTCTCCGGCCACCCTCCACTCCGCCGCCGAATTTACTCCCTTGGAGGATTTTGAAACCGGGTCCGATTCAGCTCCGAATGAACCGGCTTCAATCATGGAGGAGCGGAGTCTCAAACGGAAACTCTCAAACCGGTTATCTGCGAGGCGGTCCAGGATACGAAAAACGAAACAGATGGAAACCCTAGTGAGCCACGTGAACCAGCTAAAATTCAAAAACCGTGAGCTGATGAACCGGTTCAGGGTTGTGAACCATCAACTTGTCTTCATAAAGACCGAAAACCAGCGGCTCTTGGATGAGTGTCTTCTTCTCGCAACGAAGTTGACTCAAACCACCCAAATTTTGCAGTTTATGCAATTTCAGCCCCAACCCATGCAATATTATTAA
		Protein	MTSTSPATLHSAAEFTPLEDFETGSDSAPNEPASIMEERSLKRKLSNRLSARRSRIRKTKQMETLVSHVNQLKFKNRELMNRFRVVNHQLVFIKTENQRLLDECLLLATKLTQTTQILQFMQFQPQPMQYY*
FtbZIP55	FtPinG0005114700.01.T01	CDS	ATGAATCCCAAGAACATTGGCAGTTTTGCATTTGGCGATATCAAGCAGCGTCAGTTCGAGATGTTTATGGAGTTGGAGCAGCTCTTGCCACAAGGACAACCGTCTGCGACCGCCGCCGTTAGGTTATTCAACTTCAGTAATGACTATGACGGTGATCTTTCGGCTGTGGATCATGGATTCCGGTTCGGAAACGCGGACCAACAGAAGGACCTTCCTCGTTGTGGCAAACTTTCAGAGTCCCAGTTGTGGTCTCCAGGAGTCACACAGATGCAACCATGTGTGTCAGCTACCATTGATTCACAATCATCATTTTGTGCTGGCACCCCGACATCAAAGCTAACAGCAAGTGCTGAAGACAACAAACCAAGAGCTGCCAGGAGTATCTCCTCTGGGGAGCAA…
		Protein	MNPKNIGSFAFGDIKQRQFEMFMELEQLLPQGQPSATAAVRLFNFSNDYDGDLSAVDHGFRFGNADQQKDLPRCGKLSESQLWSPGVTQMQPCVSATIDSQSSFCAGTPTSKLTASAEDNKPRAARSISSGEQSDEDDDDAEIEAGPCEQSDNPLDLKRIRRKVSNRESARRSRKRRQAHLTELEQQVGLLSGKNDNLCKQLTEATQQLRDASTDNRVLKSDVEALRAKVKLAEEMVTHGSLSCSLNLLQSHHLGSPQLLNSHTLSRATNISPSFAVHGSNNHLFGMAFDPHNSNITNGNIDMLNLNATSGLVSDTVSCESDLGPWESQISTLSN*
FtbZIP89	FtPinG0003355500.01.T01	CDS	ATGCATCAAGAAGCTAACAAGGGACTTTTTCAGATCCCGCAAGCTCGCCACCATGAAGACCACGCGCTTGTTGCTGATCAAGAGCCACCCACATTCCCTCATTACAATCATCCACAAGCCTATATGCATCTAAATTTCCAAAGACTGATCTCTAACGCCCCGAGAACCAACTTGTCAAGCCAATTATGGCTTCCTCATGATCTTTCTTCGTCTTCAGAAGCGTCTTCCTTGACTCTCAACACACAAGACGGTTTTATGGGTTTCAACATGCCTGAAACCAAAGACGAAGAGCAAATGGAGGAGTTTGACATGATTGTCAATGAGAGGAGGGTACGAAGGCTGATCTCGAACCGAGAGTCAGCACGAAGGTCGAGGATGAGGAAAAGGAAGCAGCTTGAA…
		Protein	MHQEANKGLFQIPQARHHEDHALVADQEPPTFPHYNHPQAYMHLNFQRLISNAPRTNLSSQLWLPHDLSSSSEASSLTLNTQDGFMGFNMPETKDEEQMEEFDMIVNERRVRRLISNRESARRSRMRKRKQLEELQGQVLQLLAANHQLTEKLNHVLESNYRVLQENSQLKEENSSLRMVVADLMNHQHDPQVGPHGSGDDEVERNMTRVRATHTTTTSSMDLIH*
FtbZIP65	FtPinG0003429500.01.T01	CDS	ATGCAGGGATTCAAGGCAGTAACTAATAACACCACTCACCATCACACCTCTCACATGTACTACAACTCCTCTTTCTTCCCCAGGGGAGGAGAAGCAGAGGAAGCCAACCGAATTAACAGCGGCAGATTTGGCGAACTTGGGGAGCTTGATCAATTCCCCATTGTTTTCCACCAAAATGACACAGTTGATTTAACCAGAATAGGTTCTTCTCTCAACACACCAAACATTTCAAGTCTACATTTTGGCCCCTTGAATCAGAACTTGTTGTTTACAGGGGAAGTTCCGACCGATAAAAGTCCAGCTCCGGCGACGGCACCGGCAACAGTGCTTGCTAGTGTTGAAAATTGGAGAGATCCTGCCATGGCAGACACAACTCAACAAACTGATAAATCTGCCGAT…
		Protein	MQGFKAVTNNTTHHHTSHMYYNSSFFPRGGEAEEANRINSGRFGELGELDQFPIVFHQNDTVDLTRIGSSLNTPNISSLHFGPLNQNLLFTGEVPTDKSPAPATAPATVLASVENWRDPAMADTTQQTDKSADVHTDHRNQCGGVQNVAVAVMLNKPTEQSKRKFEDQSVTYLTHKRLAQNREAARKSRIRKKAYVQQLETSRIKLAQLEQELEKARQQGVFAANGFAGDQGAVAFDLEYARWLDEHQTLTNELRSAINTHLPDEDLRVLVDGVMLHYTEFFRLKGMGSKSDIFHMLSGMWITPAERFFMWLGGFRSSELLKILVSHLEPLTDQQLMGFCNLQQSSQQAEDALSQGMEALQQSLVETLSTTSSDPEGSGIVDDYMGRMAVAMTKVATLE…
FtbZIP18	FtPinG0000068200.01.T01	CDS	ATGTCTCCAACTTCCACCGCCATTATGGTTGATCGTACTGGCCAGACTGAGTTTGAGGCGGCGGAGGTTCTCGCTAACTTGTTTAGTTCGACTCCGGAGGCGTCTATTGGCGGTGGCGGTGAGTCGGTTGATAGTTGGGGAAGTAGAAGTAAGCGATCCAGTGTACGAGTCAAGACCGAGTCTTCTCCTGTTGACTCGGCGTTGAACTCGGTTACGGTAGACGAGCCGGAGAAGAAGCCGGTGATATTAGCCTTTGATCTCAACGAGGATCAAGCAGTGATGATCAACCAAGAGGAAGAATGTGAGAGGAAACCTAAGGATTCAGTGAAGAGTGAAGATGCTGAATTGGCTGAGCCACCTGCTGCATCTCATACTGGTGGGAGGTCGAAACAGAATTTG…
		Protein	MSPTSTAIMVDRTGQTEFEAAEVLANLFSSTPEASIGGGGESVDSWGSRSKRSSVRVKTESSPVDSALNSVTVDEPEKKPVILAFDLNEDQAVMINQEEECERKPKDSVKSEDAELAEPPAASHTGGRSKQNLTEKLLVQADKEARRLRRVLANRESARQTIRRRQALYEELTRKVADLGRENENLKREKESAIEEYEALKCTNTKLNKQFTEQIESMLEITPSTHCSVPPLPFANYPYFVCPYGQSEQKLTDNSNSESVKGKPIRSPSGHWYMVPYPLFFPLPDVKNGPNLIPFFPAGNKENESRVVDTCSLQSCTSQSEAISSNVLQEGVKHSGKRLVDPAVAAEARKRRKALTKMKSMHCRAHRKEGLRLGESHRTLSRNA*
FtbZIP94	FtPinG0008246500.01.T01	CDS	ATGGAGGCTGATGGAGAGAGTACACCTTCCAAGCCGTCAAAAATAACATCTTCTGCTCAGGAGACACCAACAGCACCCTCATATCCTGATTGGTCTGGCTCTTTGCAGGCTTACTATAGTGTTGGAGCTCCAGCGCCTATTTTTGCTTCACCTGTGGCAGCTCCTTCTCCACATCCTTTTGTGTGGGGAGGCCAGCATCCTTTAATTTCACCTTATGGAACACCAGTCCCATACCCTGCAATCTATCCTCCTGCAGCAACCTATGTTCATCCTAATATGACAGCAAAAGCAGCACAGTGTAATACAGAGTTGGAAGGGAAATCTCAAGATTCAAATGCTGCAGCAAAAAAATCCAAGGGTAATTCAGTGTTGGGCAGCAGCAAAGCTGGAGAAAATGGA…
		Protein	MEADGESTPSKPSKITSSAQETPTAPSYPDWSGSLQAYYSVGAPAPIFASPVAAPSPHPFVWGGQHPLISPYGTPVPYPAIYPPAATYVHPNMTAKAAQCNTELEGKSQDSNAAAKKSKGNSVLGSSKAGENGRAASGSGNGGGASQSGESVSDESLDASDENNNLELASSSKKGSFNQMLADGVSHNHDGGASIQPSVMGMSVPATNLKIGMGSWNGTPPDAMKVRPDNGVTTCVAHDHQDERELKRQKRKQSNRESARRSRLRKQAECEELQRKVDSLAGENQSLTQELQRLAEECNKLTAENTSIKEELTQLYGPEIIDAKNQFNSQSHGACKSNT*
FtbZIP49	FtPinG0007266400.01.T01	CDS	ATGGCTTCTTCTGCTAACAACACCAACAAACCCCACAACTTGGATTTCCAACAGATGCATCATCTTCAACTCAACCTCGATCATCATCATCATCACACCAATCAGATCTCCTTCGGCGGTGTCATGATGCAGCCTTCTTCATCCTCCTCCTCTACTTGTCTCAATCCCACATCGACTCCTGTTGGGTCCTACATAAGCAGAGACGCCGGTGGCTATGATCTTGGAGAGCTAGACCAAGCTCTTTTCCTCTACCTTGACGGCCAGCCGGTCTCCGATCATCAACATCCCAATCCTTCTTCAGCAGAAGATCAACGCCAGAATTCTGGGATGAGACCACCAACTTTGAACATCTTCCCCTCTCAGCCTATGCATGTAGACCCATCAACGAAGCCTTCAAAT…
		Protein	MASSANNTNKPHNLDFQQMHHLQLNLDHHHHHTNQISFGGVMMQPSSSSSSTCLNPTSTPVGSYISRDAGGYDLGELDQALFLYLDGQPVSDHQHPNPSSAEDQRQNSGMRPPTLNIFPSQPMHVDPSTKPSNGGGLSQSTPTCTTGPKRPSEPSMELSTDPKHNTSSSDPSKTIKRQGGTRRGPTTNSDGEGPKTPDPKTLRRLAQNREAARKSRLRKKAYVQQLETSRIKLTQLEQELQRARTQGIFFGGGGGEQGIPSGVTNISSDAAVFDLEYARWLEEHHKITCELRAAVQEPLADNDLKMYVDNYLAHYDVAMNLKSAIARTDIFHLISGMWMTPAERCFMWMGGFRPSEVMKIVMHQIEPLTEQQLLAICQLQQATQEAEEGLSQGLDSLNH…
FtbZIP82	FtPinG0002156400.01.T01	CDS	ATGGCTTCCTCTAGCGGAAACTCTTCAGGAACAACCACCAGCAACGCCACAACCACTACGGAGAAGCTTCGCCGGACTTCGAGCTCCGAGGAGATCGTTATGGACGAGAGGAAGAGAAAACGGATGGAATCAAACCGTGAATCAGCTCGGAGATCTCGTATGAGGAAGCAGAAGCTTCTGGATGATCTGAATGTGCAAGTCGCAGATCTAAGGAGAGAGAACAATAAGATCTTGGATGCTGTTACCGTCACCACGAAACAGTGCTTGAATATTGAAGCGGAGAACTCTGTTTTAAGAGCTCAAATGGCGGAGCTCAGCCACAGGCTTGATTCCTTGAACGAGATACTCAATTGTATCAACTCCTCTTCTACTTCTTCTCCCGGTGGCTATGTTGGTGGA…
		Protein	MASSSGNSSGTTTSNATTTTEKLRRTSSSEEIVMDERKRKRMESNRESARRSRMRKQKLLDDLNVQVADLRRENNKILDAVTVTTKQCLNIEAENSVLRAQMAELSHRLDSLNEILNCINSSSTSSPGGYVGGVDSFVSNNHWNLDWMMMNQPIMASSVDYHHDFGY*
FtbZIP75	FtPinG0007678800.01.T01	CDS	ATGGAAGACACCACTCTTTCACCTTCCCATTCGACTGTAAACCCCAAGCTAAACCCTGATCCCCCATCAACCATATTCACAGCCCACCAAAATTTGATCCTCCATGACTTCTTAAGCCAAAATCCGACCCGGAAAGACAATGGATCATCAACTAAGAACGCTGATTTTATGTCTCCTCTCAACAATCCATCCCTCTTGAGTTCTTTTCCCGTGATTCAAACCTCGGAGTCACCCGGTGACCGAAAATACAAACGTATGATGAAAAATAGAGAGTCTGCTATCCGTTCAAGGGCTAGAAAAACGGCATATATGATTGAACTGGAAAGGAAGAAGGCCTATCTCACGGCCGAGAATGTGAGGCTCATGAAAGAAATTCAAGAACAGGAGCTTGTTTCAGCT…
		Protein	MEDTTLSPSHSTVNPKLNPDPPSTIFTAHQNLILHDFLSQNPTRKDNGSSTKNADFMSPLNNPSLLSSFPVIQTSESPGDRKYKRMMKNRESAIRSRARKTAYMIELERKKAYLTAENVRLMKEIQEQELVSAATQEEAPNKFDCSRSLSAPF*
FtbZIP1	FtPinG0001379200.01.T01	CDS	ATGATCAACCTTACAATCAACCCTTCAAAGGCACACGTTTCATCAGGCTTAATGATGGAGTTTAATGGCCAAGATGATCAACCATTTGGTGGAGAAATCATTTCTGTTCCTAGTTTTTCATTTGCAGCAAGCGTGTCTGAGGAGAATGCTGCCGGAAATAAGGTGGCGAGAGGTGGTAGACGCTGTTGCTCTGAGGCGGCTGCGAAGAGGCAGTACCGGAAGATCAAGAACAGAGAATCTGCTGCCAGGTCTAGAGCTAGGAAACTGGCGTATAATATTCAACAGCAAGTAGAAATCAAGGAGCTTATGAAGGAAAATGAATTCCTCAGAAAGGCCATTAAGGTTCTTTCTACCAAATTTGCACAAAAAGAAGATGGAGATGAGAAGCATAGCTTGAAG…
		Protein	MINLTINPSKAHVSSGLMMEFNGQDDQPFGGEIISVPSFSFAASVSEENAAGNKVARGGRRCCSEAAAKRQYRKIKNRESAARSRARKLAYNIQQQVEIKELMKENEFLRKAIKVLSTKFAQKEDGDEKHSLKRTLSGPI*
FtbZIP38	FtPinG0007340800.01.T01	CDS	ATGGTATCTGAGATTTCGACAATCACATCTTCATTCACCGGAGGAATTCAAGAGCAACCTGTCAACCTGCTACCTATGTTCAATCCGAATATGGATCCGAAGAAGCTGAAACGGCTGTTGGCAAATCGTGAGTCAGGCAGAAGGAGCAGGATTAGGCAAACCCAACATGTGTCTGCTATGGAAAAACAAGCAAAGGAATTGAGAGTATGTTTTAATTTATCCATTTTATTATTATTTCGCAAGATAAGTTTTGAAAATTCGAATACAAACTAA
		Protein	MVSEISTITSSFTGGIQEQPVNLLPMFNPNMDPKKLKRLLANRESGRRSRIRQTQHVSAMEKQAKELRVCFNLSILLLFRKISFENSNTN*
FtbZIP39	FtPinG0007637100.01.T01	CDS	ATGACCTTGGAGGATTTCCTCTCTAGGGCGGCTGGTTCCGCAAGAGACGACGTGATGAGGATTCCTCCGATTTCGGCTCATCCGCCACCGCCTCCTCCCCCTCCGTGCTTCGTCACCGCCGCGGATGCTATGAGTTCGATGACCGAAGCCGTGGCCAGCGAAAATGTTCCGTTTCAGAGATCGTTGACCGCGGAAGGGTTTGGTAATGGCGGCGGGATTGGAGGAGGAAAAGTGAGAGCAAAAAGGAAAGCTGTGGAGGAGCCTGTGCTTGATAAGGTTACGCAGCAGAAGCAGAAGAGGATGATCAAGAACAGAGAGTCTGCTGCCCGATCAAGAGAGCGAAAGCAGGCTTACACTGAAGATCTGGAATCAACGGTTGCACAGCTGAAAGAAGAGAAT…
		Protein	MTLEDFLSRAAGSARDDVMRIPPISAHPPPPPPPPCFVTAADAMSSMTEAVASENVPFQRSLTAEGFGNGGGIGGGKVRAKRKAVEEPVLDKVTQQKQKRMIKNRESAARSRERKQAYTEDLESTVAQLKEENARLLNEAAEENRERFKLLMANVIPITEKRKPPRTLRRVNSMASSFCL*
FtbZIP71	FtPinG0009018300.01.T01	CDS	ATGGCGGATGCTAGTCCAAGGACTGACATCTCAACAGATTTGGATACAGAGGATAGAAATCATAGGCTTGAAAATGCTCTTGCTGTAGCTAATGCTTCTGATTCAAGTGATAGATCAAAGGACAATAAAGATCAAAAGACTCTTAGGAGGCTTGCACAAAACCGCGAAGCTGCAAGGAAAAGTCGATTAAGGAAGAAAGCATATGTGCAACAACTTGAGACTAGCAGGCTAAAGCTTACTCAATTGGAACAGGAGCTCCAGCGAGCACGGCAGCAGGGAATTTTCATCTCAAGTTCAGGAGATCAGGCGCATTCAATGAATGGAAATGGGGCAATGGCATTTGATGTGGAATATGCACGGTGGCTTGAGGAGCATAACCGCCAAATAAACGAATTGAGA…
		Protein	MADASPRTDISTDLDTEDRNHRLENALAVANASDSSDRSKDNKDQKTLRRLAQNREAARKSRLRKKAYVQQLETSRLKLTQLEQELQRARQQGIFISSSGDQAHSMNGNGAMAFDVEYARWLEEHNRQINELRSAVNAHAGDGELRIIVDGIMAHYDEIFRLKANAAKNDVFHLLSGMWKTPAERCFLWLGGFRSSELLKLLVSQIEPLTEQQVVAIGNLQESSQQAEDALSQGMEALQQSLAETLSSSTLGTSGSSGNVANYMGQMAMAMGKLGTLEGFIHQADNLRQQTLQRMHRILTTRQAARALLAINEYFSRLRALSSLWLARPRE*
FtbZIP34	FtPinG0000426800.01.T01	CDS	ATGCATAGAGGGAAACTTACCAGGATCAACTGCATGGATCCCGAAATTCCAAACCAGTTTGGAGCCAATTCTAGCTTGATGCACACCGATATACCTGCATTCCATTTTGATGAATTCCTTGGGGATCCTACCAGCCTCCAACCATTCGCTTCTGTCCGTGAACAAAATGTGCATCCCTCATGCCTTAGCAGTAATTCAACGTCGGATGAAGCAGAAAAGCAACACGTTGAAGTTATTGATGAAAGGAAGCAGAGAAGAATGGTCTCAAACAGAGAATCTGCCCGTAGGTCAAGGGTGAGAAAACAAAGGCAAGTAGATGAACTCTGGTCACTGATGATGTGGCTCAAAAATGAGAACAATAATCTCGTAGATAAGTTGAATCAAGTGTCAGAGTGCCAT…
		Protein	MHRGKLTRINCMDPEIPNQFGANSSLMHTDIPAFHFDEFLGDPTSLQPFASVREQNVHPSCLSSNSTSDEAEKQHVEVIDERKQRRMVSNRESARRSRVRKQRQVDELWSLMMWLKNENNNLVDKLNQVSECHDRIVQQNTHLKGEASDLRQKISSMQLLGPCNALINLEEFPAIADYFRVESLCESMSSCEDLLN*
FtbZIP6	FtPinG0003184500.01.T01	CDS	ATGATGCGCTCCGAAACCCCAGCATACTTCCCCCTTCCGGTTTTAGAAGACCGGTTTACTTCAAACGAGCTCGACGAGCTCCTCTCTTTTTTCCAATTCGCAGGTGATGATGCTGATGTGGAGGAATTCCGCGGAACCATTTCCTCGTCAAACTCCAGTTTGGACGGTCAATCAAACCCAGTTTCAGAAGAAATGGATGAAAAAAGGAGGAAAAGGAAGATATCGAACCGGGAATCTGCTCGAAAGTCCCGGTTGCGTAAGAAGAGACACGTGGAGAATCTGACGGCCCAGCTTAACCGGCTTAAAACCCAGAACCGAGAATATACAAACCGGCTCACTATGGTTTTGAACCAACTCCATGCAGTGAAGACACAGAACGAACTGATCCGGTTTGAATCC…
		Protein	MMRSETPAYFPLPVLEDRFTSNELDELLSFFQFAGDDADVEEFRGTISSSNSSLDGQSNPVSEEMDEKRRKRKISNRESARKSRLRKKRHVENLTAQLNRLKTQNREYTNRLTMVLNQLHAVKTQNELIRFESVYLIRRHADLNRILQSVRYPQYKNNIFINNNVNSGQFVDGHGLLSS*
FtbZIP33	FtPinG0002935500.01.T01	CDS	ATGTCCCTTCTTCCTCGAGATAACCTACCATCCAACTCCGGGTTGGCAGATAGGAGCAATAATAGAATGAAGGAGACGAGCAAAATAGAAGAAAGCGACGATGAGCTGTTCACGGTGCCGGACATGGAGGAGGTTAAGACGAAGAAGAGCTCGAGCCCCAAGCGGAAAAGGGGCAGAAATCCTATTGATAAGGAGTATCGGAGACTTAAGAGGCTGTTGAGGAACAGGGTTTCAGCACAACAAGCAAGGGAGAGGAAGAAGGTGTACGTCACTGAACTGGAATGGAGGGCCAAAGAATTGCAAGATCACAACTTTAAGTTAGAGGAGAAGATATCTACCCTTGTCAATGAAAATACTATGCTCCGCAAGATACTGATGAATAGCAGACCCAACAAGGTG…
		Protein	MSLLPRDNLPSNSGLADRSNNRMKETSKIEESDDELFTVPDMEEVKTKKSSSPKRKRGRNPIDKEYRRLKRLLRNRVSAQQARERKKVYVTELEWRAKELQDHNFKLEEKISTLVNENTMLRKILMNSRPNKVDESAETKA*
FtbZIP64	FtPinG0008174200.01.T01	CDS	ATGGGTATTCAAACAATGGGTACCCAAGGTGTTGGTAATGGCAACAGTTCTGACAAACAATCTCAGTTGCAACCATTAGCAAGGCAGAATTCATTGTATAGTCTCACACTAGATGAAGTTCAGAATCATTTGGGTGATGTGGGGAAACCATTGAGTAGTATGAACCTTGATGAGCTACTTAAAAGTGTGTGGACGGCAGAGTTGGGTCAATTTGTAAATCCTGATGTTGAGAATACAGGTTTAGCTAACCAAACAGCCTTACAACGTCAGGCAAGTCTATCACTCGCTGACTCCCTTTGCAAAAAGACAGTAGATGAAGTGTGGAGGGATATTCAAGAGGATCAAAGTAGGAATCATGAGAAAATGTCTGGTGATAAGCAGCTAACCTTAGGTGAAATG…
		Protein	MGIQTMGTQGVGNGNSSDKQSQLQPLARQNSLYSLTLDEVQNHLGDVGKPLSSMNLDELLKSVWTAELGQFVNPDVENTGLANQTALQRQASLSLADSLCKKTVDEVWRDIQEDQSRNHEKMSGDKQLTLGEMTLEDFLVKAGVVADGSLEKKSDESDANVEQTAAHQQLSLQGQWMQYQQPQFHHPQQNMMGGYMQGQPISQHFPMDCSFTENQMPLPSSLMGALADTQTSSRKRIPPEDPVDKTVERRQKRMIKNRESAARSRARKQAYTTELEQKVSNLEEENARLRKRKELEKLLLQPAPPPEPKYQLRRTSSSPF*
FtbZIP95	FtPinG0009407700.01.T01	CDS	ATGCAACCTAACGAGCTAACTGACCTTAGACATCTAGTACCCCTGACTTCGTCAAACCCAAACCCGCACCATCACCCATACTTTTCCGATATGACACAGAACTGCATGCCCATGAGCAGATACACAAATCTATTATCAAATCTCCAAATAAACCCTCAGATGAGGGACCTCAGTACAAACACTTGCTGTTTTAGCAGCAATTCAACCTCTGATGAGGCCGATGAGCAACAGATCAGCATAATCAACGAAAGGAAGCAGAGAAGGATGATATCCAACAGGGAGTCAGCTCGTAGGTCAAGAATGAGAAAACAAAAGCACCTCGACGAGCTCTGGTCTCAGGTGGTCTGGCTTCGAAATGAGAACCAAAACCTACTTGACAAACTCAATCATGTGACGGAG…
		Protein	MQPNELTDLRHLVPLTSSNPNPHHHPYFSDMTQNCMPMSRYTNLLSNLQINPQMRDLSTNTCCFSSNSTSDEADEQQISIINERKQRRMISNRESARRSRMRKQKHLDELWSQVVWLRNENQNLLDKLNHVTECHERVAEENVRLKEQTTELREMITDLQLGPCPYSPLRVLEAEITNAMNMGNESSN*
FtbZIP29	FtPinG0000821500.01.T01	CDS	ATGATGTGCTCTCAAGAACCGGTTCACTTTCAATTACCGGTTTTCGAGAACCAGTTCACTTCAACCGAGCTCGACGAGCTCCTCTCCTTTTTCCAAACCACAACCAACAGTATTGATGACGAGACATCTCAAGGCCAACCCGTTTCTTCAAACTCCGGTTCAGAAGAACTCATGAACCGGATCATAGAAGATTCCGATGAAAAGAAGCAGAAACGAAAGATATCGAACCGGGAATCGGCTAAGAGATCAAGGTGGCGTAAAAAGAGGCATTTGGAAGATCTGACGGTCCAGGTGAACCAGCTCAAGATCCAGAACCGAGAATATAAGAACCGACTCCACTCGATATTGTATCAGCTCCATGTTGTGAATAAGCAAAACGACCGATTCCGGTTTGAGTCA…
		Protein	MMCSQEPVHFQLPVFENQFTSTELDELLSFFQTTTNSIDDETSQGQPVSSNSGSEELMNRIIEDSDEKKQKRKISNRESAKRSRWRKKRHLEDLTVQVNQLKIQNREYKNRLHSILYQLHVVNKQNDRFRFESMNLIQRHSELNRVLQAMQLLHKSRIISGSRFH*
FtbZIP78	FtPinG0003523300.01.T01	CDS	ATGGTGGCGGCGGATAGAGAGCACATGGAGGTGAACTCTCCGGTCACAGCTAACACCAGGAGCAACGATAATGCCGACACCGGCGGTGCTGGCGTCAGCTTTCCCTTTCAAGCTTTGGGAAGACAAGCGTCGATCTACTCTTTGACACTAGACGAGTTTCAGAACACTATCGGTGCAGAGAACGGCAAGAATTTTGGGTCCATGAATATGGATGAGTTTCTCAATAGCATCTGGACAGCTGAAGAGAATCAGAATCAAAATCAACATCAAGTAGCTCCGGTTTCTTCAAGGGGGTTAGGGTTAGCGAAGCAGCCGAGTCTCGCGAGACAGGGCTCGCTTACTCTTCCGGCCCCACTTTGCCAGAAAACAGTCGATGAGGTATGGTCGGAGATCCAGCGA…
		Protein	MVAADREHMEVNSPVTANTRSNDNADTGGAGVSFPFQALGRQASIYSLTLDEFQNTIGAENGKNFGSMNMDEFLNSIWTAEENQNQNQHQVAPVSSRGLGLAKQPSLARQGSLTLPAPLCQKTVDEVWSEIQRGGVASQSTGPTTVPGPAHQRTRTFGEMTLEDFLIKAGVVRDAGLAPPPPPPPAPAVRHQPAPPPATQYGMYQNGNNNNHHPQIGPSFGPTVPGGYPTLPQNGGETSGKRNNGYIPVGPAAGVCYGGGGGYGAGLGMTSPVSPLGGEGLGDGALRARKRNLDGPVEKVVERRQRRMIKNRESAARSRARKQAYTVELEAELNQLREENSQLKQALAELERQRNEQYEEQLKELENKTQKTKDDKLTIKRSSSWPL*
FtbZIP45	FtPinG0000772000.01.T01	CDS	ATGGAAGATATGTGGAAAGACATCACTGCTCATTCTTCTTTTAATCCCCCTTTAACCCCAATAACAAACACTTCTATAACTACCGCACCTCACCACGGTACAATCCTCCGGGACTTCTTAAGCTCCGGCGACCCGGGTTCACCTGCTCCGGCAAGATCTCTCAACTTAAACACTTACAATGGCGCCTCTTCCCCTTCAACAGCTCGGTTGCCTTGTTTCGGTATCACGGCTACAGCTTCTTCTTCTCTAATGGAATCATTGATGAAGAAGAGGATTATTTCCGATGATAAAGAAACCTCCGGTGATCGGAAGTATAAGCGAATGATGAAAAACAGAGAATCTGCTGCTCGCTCTCGCGAAAGAAGAACTGCATATACATTTGAGTTGGAGAAAGCCAAA…
		Protein	MEDMWKDITAHSSFNPPLTPITNTSITTAPHHGTILRDFLSSGDPGSPAPARSLNLNTYNGASSPSTARLPCFGITATASSSLMESLMKKRIISDDKETSGDRKYKRMMKNRESAARSRERRTAYTFELEKAKNQLMEENEKLKKILQGQQLFSAAVIEDKEAPKKRNRIRSLSALF*
FtbZIP73	FtPinG0002578700.01.T01	CDS	ATGGGTAGCAGTGAGGACTCCAAGTCTTCCAAATCCAACAAATCGTCCTTGTCGCCTACAAGGGAACAACAAAATAATGTTCCGGTTTATCCAGATTGGGCTGCTATGCAGGCATATTATGGCCCCCGAGTAGCTTTGCCACCATATTTCAACTCTGCTATTGCTAATGGGCATCCTCCTCCATACATGTGGGGACCACCACAGATGATGATGCCACCTTATGCAGCTCCATATGCTGCAATCTACTCAGCTGGAGGTGTCTATGCTCATCCTGCAGTTCCTTACGGTTCACAACAACTCGGGCAAGGGGCTGCAACTTCTGCTGCGGCTAATGTAACCTTGGTTGGTACTGCATTGAGCATGGATACAGCTGCTAAGTCATCTGGAAGTACAGACCAA…
		Protein	MGSSEDSKSSKSNKSSLSPTREQQNNVPVYPDWAAMQAYYGPRVALPPYFNSAIANGHPPPYMWGPPQMMMPPYAAPYAAIYSAGGVYAHPAVPYGSQQLGQGAATSAAANVTLVGTALSMDTAAKSSGSTDQVSVKKLKSFDGLAMSIGNGNSEKAEVKYKRKSSSESEGSSNGSDQNTEETDDHKRKRSREGTPPSAGNDIAESKPIPLPVGHVNSTSEKVLGFPVTTVNGGEMVGTVLAPPNVATTLELRHPGVDIKANIAAVTSNAIVSSENWLHNERELKRERRKQSNRESARRSRLRKQAETEELAKRVEALAAENNTLRTEINQWVENSNKLKQENSKLMGKIKEVQPVQPEETTSNKTVIKKTAPVNTENLLSRVNNSGSGNSEEGTDMYE…
FtbZIP61	FtPinG0006700500.01.T01	CDS	ATGGAAGATGAAGAGATCGAATTATCGAACCATGAAATGGAGAGTTTCATTGATGAGTTGCTTAAGGATACACATGCCTGCACTCATATCCACACTTGTAATCCACCGGGACCTGATAACTCCCACACACACACTTGTTTCCATGTTCACACCAAACTCGCATCTGCTCAAATTGACGATTCCTCAGAATCTGTGGAAAAGGAAATAAGCAAAAAGCGGCCGTTAGGGAACCGGGAAGCAGTTCGCAAGTATCGTCAGAAGAAGAAGGCTCGAACTGCTTCAATGGAAGATGAGGTTATAAGACTCAAGGCTCTGAATCAACAGCTCTTGAATCGGCTACAGGCTCAGGCTGTAATGGAGGCCGAGGTTGCAAGGCTTAAGTGCCTTCTTGTGGACATT…
		Protein	MEDEEIELSNHEMESFIDELLKDTHACTHIHTCNPPGPDNSHTHTCFHVHTKLASAQIDDSSESVEKEISKKRPLGNREAVRKYRQKKKARTASMEDEVIRLKALNQQLLNRLQAQAVMEAEVARLKCLLVDIRGRIEGEIGCFPYKKPVIADSGLSGSYRMNPCDVVECGNEVYCHHNGAEGKNEQIVFTAQGLGSSDFETLNCFGSAGTANSSGASERKGANSLYFLLL*
FtbZIP51	FtPinG0008030700.01.T01	CDS	ATGGTCATCGGTGCGGAATTCGACCACAACGATCGGGACTCCTCAGGCCATGTTTCGTCTGGTGATTCTCGTACTGGGGGATGTAACTTATCAGCAGGGTCCAATTCACAGAAATTGAATCATCCCTCGCCAGAGTCAGGGAGCTGTGATCAAATTGGTACCAATGTTGGAAGTAAGTGTAATTCGAAGAGGAAGAAAGAACAACAGGAAGAAGGAACCGCTGAGAACATGATCAGAAAGTTCAGGAAATCCTCCACAGATACGTATGTTAGTGTCGGAGATGAAGAGGATGATAAGAAGAAGGCGAGACTGATTAGGAACCGTGAAAGTGCCCACCTCTCCAGACAAAGAAAGAAGCAATATGTAGAGGAACTCGAGGATAAGAGATCCATGCATTCT…
		Protein	MVIGAEFDHNDRDSSGHVSSGDSRTGGCNLSAGSNSQKLNHPSPESGSCDQIGTNVGSKCNSKRKKEQQEEGTAENMIRKFRKSSTDTYVSVGDEEDDKKKARLIRNRESAHLSRQRKKQYVEELEDKRSMHSTITELNTRLSYIMAENVTLKQQLSGGGMYPMAPMGYPWMPFPPYAVKQGSKVPLVPIPRLNPQQPAKAPKVSKKSDKSEKKKSQEKTKKLASISFLGLLFFMLLFGGLVPIINVRYGGIGGKTSVVDKFSDLHRGRTLMVDDGGMCHRDGKCGHEHVRHKEKHFGRIPVEEKKVLQLNANSNGSVVVGNSHESLFASLYVPRNDKLVQIDGNLIIHSVLASEKAAIESRAVVQMKTSEETRLAIARNYLPTYQVAGVLDEAMGGAL…
FtbZIP25	FtPinG0009667700.01.T01	CDS	ATGAACCCCGAATTCACAGCTCCTTCAGCCACCACTGGCTCGCCGTTTAGTCCAATCGATATGGACCAGATCTCCGAAGCCCCACAGCGCGGGTCCCACCACCGCCGGGCCCACTCCGAAACCTTTTTCCGTTTCTCCGATGACTTCCTCTTCGACGTTGCAGACCTCGATCTCTCCGCTCTCGATCTCCCTAGCAACAACACTGCTACTGTCCCCGTTGTTAATGCTCCGATGACCGTTGATTCGTGCAAATCGGACGAATCCAGCGGTGATACCAGGAGCACTGGAACTACCAATCGTCCTCCGCCGCCAATCAATCATTTGCGGAGCTTGTCTGTGGATGCCGATTTCTTCGATGGATTGTCGTTCGGTGGAACGGCGTTTGATGCCGGAGGGAAG…
		Protein	MNPEFTAPSATTGSPFSPIDMDQISEAPQRGSHHRRAHSETFFRFSDDFLFDVADLDLSALDLPSNNTATVPVVNAPMTVDSCKSDESSGDTRSTGTTNRPPPPINHLRSLSVDADFFDGLSFGGTAFDAGGKSVDVLTPGGGKRMGLHRRNSSMDGSSSSFEGDLDGVKKALPPEKLAELALIDPKRAKRILANRQSAARSKERKVRYTGELERKVQTLQTEATTLSAQVTMLQRDTAGLNTENRELKLRLQAMEQQAQLRDALNEALREEVQRLRIETGQMSSANRGSSSNSFIGQQLQYHAPMNNQNSNNQVRPSFLGYNNHRV*
FtbZIP43	FtPinG0002136200.01.T01	CDS	ATGTCTCCAGTTCTCAGTGAAATTCTCCGTTCATTTATGATAAATTCTTCCTTCCGGCGTAGGACCCACACCCACCTCGTTCAATCTTTCTCCGTTGTCTTCCTCTACTGTCTCTGTTTTCAATGGGCTTCTTCAAGTGGAAATTCTTCAGGAGAAGATTTACAGCAGCTCGAGAGGAAGAGAAAGAGGATGGAATCGAACCGCGAATCGGCAAGAAGATCTCGGATGAGGAAACAGAAGCATCTAGACGATCTGACGGCTCAGATTGGTCATCTGAGGAAAGATAACGGTCGGATCTTAGCAACGCTGCAGCTTACTACACAACAGTACTTGAATATTGAAGCAGAGAACTCTGTTTTGAGGGCTCAGTTGGGTGAGTGA
		Protein	MSPVLSEILRSFMINSSFRRRTHTHLVQSFSVVFLYCLCFQWASSSGNSSGEDLQQLERKRKRMESNRESARRSRMRKQKHLDDLTAQIGHLRKDNGRILATLQLTTQQYLNIEAENSVLRAQLGE*
FtbZIP93	FtPinG0009423600.01.T01	CDS	ATGTCATCTTCGTCGAAGAGCTCGGGATCCGAAGGTCCGGCGATTATGGACGAGAAGAAGCGGAAGAGAATGGAGTCTAACAGGGATTCAGCAAGGAGATCTAGGCAGAGGAAGCAGCAACACCTTGATGATCTAGTGAGGCAGGCTTCACAACTTCAGAATCAGAACGGCGATTTAACCGGTAAGGTCACGGAGATCTCCCGAAGATTCGGTGCTGTGGAGGCCGCTAACGCCGTGCTTAAGGCGGAGAAGGAGCGACTCGCAAGAAGGCTGGAATCGCTAGAGAGCGTCATTGAGATCGCCAGGGTTATGGAAGCAAGCAATAGTGTAAATTGCGGAGGAACTGGTAGAAGCGTTGTGGAAAGCTCTAATGGAGGTAATTCGTTTGAATTTGGAGGT…
		Protein	MSSSSKSSGSEGPAIMDEKKRKRMESNRDSARRSRQRKQQHLDDLVRQASQLQNQNGDLTGKVTEISRRFGAVEAANAVLKAEKERLARRLESLESVIEIARVMEASNSVNCGGTGRSVVESSNGGNSFEFGGCSFPDGGSCELGLVNPWRQTMTPDPAVSFSMAVMAASSDGMFQY*
FtbZIP35	FtPinG0000427200.01.T01	CDS	ATGAACTCTATCGGGTTCGAATTTCCAACCCACTTCAACAACAATGGGTTCTTAGATGACATTTTCAGTTCTCAAGCTTTCCACGAATACGCCACTCAACAGCCATCAGGTGTGAGTACAAACTCGACATCTGATGAAGCCGAAGATCAGCATCAAGTTATTGACGAGAGGAAGAGGAGGAGAATGATTTCAAACAGAGAATCAGCGAGGAGGTCTAGGATGAGGAAACAAAGGCAAGTGGATGAGCTATGGTCACAGGTCATTAAGCTTAGGAGTGAGAATCATGATCTGATTAATAAGCTAAAGCAAGCTTCTGAGTGTCATGTTCGGGTTCTTCAGGAGAATACGAAACTCAAGGAAGATGCTGTAGGGCTTCATGAGATGATTACCAGCCTGAAG…
		Protein	MNSIGFEFPTHFNNNGFLDDIFSSQAFHEYATQQPSGVSTNSTSDEAEDQHQVIDERKRRRMISNRESARRSRMRKQRQVDELWSQVIKLRSENHDLINKLKQASECHVRVLQENTKLKEDAVGLHEMITSLKVDSPYYVLRDLEEDTCNSDPLRTEEPSESEICICQLES*
FtbZIP21	FtPinG0006458700.01.T01	CDS	ATGGGGGTTGTTCAGGCAGTAGGAGCTTCTGGTGGAAGTGGTGGTAGTGGTTCACAGCAATTACAATTCCAAATAGCTAGGCAGAATTCATGGTACAATTTGCCTTTGGAAGAGTTGGGAAACCAAATTGGTGTTCAGAGTAAGACTCTTGGAAGCATGAATCTCGATGAGCTTCTTAAAAGCATGTCGAGTGCTGATTTGCCTCAGTCTGCTGGGGTTGGGATGGGTGATGGTTCTTCTTCAGCATTGGCAGCATTGCAGAAGCAGGGAAGCTTTAATAGATCCTTGAGCAAGAAGACGGTTGACGAGGTGTGGAAGGCGATTCAATCAGGGGAAAATGGTGGCAATGGTGTGCTTGTGAAAACCGAGAAGGATAATACTTGGGGAGAAATGACTTTG…
		Protein	MGVVQAVGASGGSGGSGSQQLQFQIARQNSWYNLPLEELGNQIGVQSKTLGSMNLDELLKSMSSADLPQSAGVGMGDGSSSALAALQKQGSFNRSLSKKTVDEVWKAIQSGENGGNGVLVKTEKDNTWGEMTLEDFLTRAGAYEEEDSLSPGLGLDSVDTPQSLSAQFNLSPAPSVGLLSDVSMFGSNKDGPETVVERKLKRKIKNRESAARSRARKQAYHNELVGKVSLLEMDNLKLKKEKEFDNLFPSDLSDDVKYQLRRTSSASF*
FtbZIP14	FtPinG0002547600.01.T01	CDS	ATGGTCTCCGAAGCTCCAAACCGCGGTTATCGCCACCGCCGGGCTCACTCCGAGACCTTCTCTCGCTTCTCCGACGACTTCCTCCTCGACCTCCCGCAGGCGAAAACCCTGCCGTTACTGATACTACGAATTCTATCTCCACATAGCTCGAGTGCCGCTAGTCGACCTCCACTCGGGCACCTCCGGAGCTTGTCAGTGGATGCTAGTTTCTTCCAAGGGCTCTCATTCGGAGCGCAAGTGTTCGACGGAGGAGATACCGGAGGTAAATCGGCTCTGCTGGCCGTTCCGTCACCATCGGGGGAGAAAATAGCGGGGCTCCACCGGCGGAATAGATCAATAGATTCATCTTCAGATGCTGATTCGCTCGTGGATGGGTTAAAGAAGTCGATAACCTCCGAG…
		Protein	MVSEAPNRGYRHRRAHSETFSRFSDDFLLDLPQAKTLPLLILRILSPHSSSAASRPPLGHLRSLSVDASFFQGLSFGAQVFDGGDTGGKSALLAVPSPSGEKIAGLHRRNRSIDSSSDADSLVDGLKKSITSEKLAELALIDPKRANRILSNRLSAARSKERRTKYTSELERKVQTLQTEVTALSAQITVLQQDVTVMTAANRELKLRLQAQEQQAPLKDALNETLREEVQRLRIAAGEMPLTNRSSNPFGGQQTHLPQFGMPQPSSNNPNPVKERQPNYLGFNKS*
FtbZIP52	FtPinG0008117100.01.T01	CDS	ATGGCAAATGCAAAAGGATCATCGCATTCTAGAAACTTCATCCAGACTGGGAAGAATTCATTACTTCCTCCTAAAATTCCATTTCCCAGCACTTCTCCTGCATTTTCTGATTACAGCAGCAACCCCGTGTTGGGATCAAAAGTGATATCAAGACCGAAAGATTTCATTCCTTTTCATCACCAGCGAACTTCATCAGAAATCCTTTTGGCAGAGGAACAACCATCCTGGTTGGATGATCTTCTCAATGAGCCCGAGACACCTGTACGTAGAGGCCATCGCCGTTCATCCAGTGACTCCTTTGCCTATATGGATACAGCTTGTATCTCTAACATGGATTATGCATCAACAACATTACAAAATGGAACCAAATATAAAAGTATGGCTTCATCCCAATTGTGG…
		Protein	MANAKGSSHSRNFIQTGKNSLLPPKIPFPSTSPAFSDYSSNPVLGSKVISRPKDFIPFHHQRTSSEILLAEEQPSWLDDLLNEPETPVRRGHRRSSSDSFAYMDTACISNMDYASTTLQNGTKYKSMASSQLWGSQSIGSYKEGSFFADPNSYGKPRSATVEWPLNSATHPGTLLSSKDNSLRQSAGPSTTPQQDDSHTPDDLETGFLAAKPLQENKNDTHTKITSENDTKRAKQQFAQRSRVRKLQYIAELERNVQALQAEGSEASAELEFHNQQNLILSMENKALKQRLESLAQEKLIKYLEHEVLEREIGRLRALYQQQQPQQASHYRQPSTTLKRTNSKELESQFANLSLKHNRDATSGADTVRT*
FtbZIP54	FtPinG0008592100.01.T01	CDS	ATGCAAATTAGTTGTAAGAATATTACAACTCATCCTGTATTCATCGTCTTGGAAACAAAGAGTAAGGAAAAGATGAATATATACGATCCATTACAGCAGATCAGTTCATGGCTAGATGGATACAGAGATGATACTTGTCCAAATATACCTGGACCTACTTATTTAGATTTCGAAGAGAGGATAGAATATCAGTCAGAGGGTAATTCACATGGAGGATTTACAACCACAAATAGATATGAACAAGAAACATCAAAATCTTCAGAGAAGGTACAAAGACGACTTGCTCAAAATCGGGAAGCAGCTCGTAAAAGTCGCCTGAGAAAAAAGGCGTATGTACAACAACTGGAATCAAGCAGATTAAAATTAGTTCAAATGGAGCAAGAGCTTGAGCGCGCGAGG…
		Protein	MQISCKNITTHPVFIVLETKSKEKMNIYDPLQQISSWLDGYRDDTCPNIPGPTYLDFEERIEYQSEGNSHGGFTTTNRYEQETSKSSEKVQRRLAQNREAARKSRLRKKAYVQQLESSRLKLVQMEQELERARNQGVYVGGGIDHLPSGPSSSNTISGVAAFDMEYGNWLEEQKKQICELRASLQAHKTDEELIILVENNMKHYSDLFSIKGNAAKDNVFYVISGMWKSPAERFFFWIGGFRPSELLKVLGPLIEPLTDKQRIDVGNLTQSCQQAEDALSQGMEKLQQTLAESVAAGQLDEGRYIPQMTIAVDKLDALVSFVTQADHLRQEALQQMQRILTIRQAARCLLVLGEYFQRLIALSSLWASRSREPA*
FtbZIP90	FtPinG0003355300.01.T01	CDS	ATGCATCAAGAAGCTAACAAGGGACTTTTTCAGATCCCGCAAGCTCGCCACCATGAAGACCACGCGCTTGTTGCTGATCAAGAGCCACCCACATTCCCTCATTACAATCATCCACAAGCCTATATGCATCTAAATTTCCAAAGACTGATCTCTAACGCCCCGAGAACCAACTTGTCAAGCCAATTATGGCTTCCTCATGATCTTTCTTCGTCTTCAGAAGCGTCTTCCTTGACTCTCAACACACAAGACGGTTTTATGGGTTTCAACATGCCTGAAACCAAAGACGAAGAGCAAATGGAGGAGTTTGACATGATTGTCAATGAGAGGAGGGTACGAAGGCTGATCTCGAACCGAGAGTCAGCACGAAGGTCGAGGATGAGGAAAAGGAAGCAGCTTGAA…
		Protein	MHQEANKGLFQIPQARHHEDHALVADQEPPTFPHYNHPQAYMHLNFQRLISNAPRTNLSSQLWLPHDLSSSSEASSLTLNTQDGFMGFNMPETKDEEQMEEFDMIVNERRVRRLISNRESARRSRMRKRKQLEELQGQVLQLLAANHQLTEKLNHVLESNYRVLQENSQLKEENSSLRMVVADLMNHQHDPQVGPHGSGDDEVERNMTRVRATHTTTTSSMDLIH*
FtbZIP5	FtPinG0003196200.01.T01	CDS	ATGGGAAGTAACCTGAACATGAAATGTTTTGATGATGAGCCACCAGAAGGCAATGGAAGTGGCAGGCCATCAGGAAATTTCAGTTTCCCACTAGCAAGACAGACGTCCATATACTCATTAACATTCGATGAGTTTCAAAACAGCCTTGGCAAGGAATTTGGGTCCATGAACATGGATGAACTCATGAAAAGCATCTGGACTGCTGAAGAGACCCTAAACATGGCTTCAACAGCTTCTATTAGTAATGGTGGCGGTGGGGTAAACCAAGGTGGATATATACAAAGACAAGGATCACTTACTCTACCGCGAACTATTAGCCAGAAGACTGTCGATGAGGTTTGGAGAGACGTGTCAACTATGCCACAACAAGCAACACAAAGGCAACCAACTCTAGGTGAG…
		Protein	MGSNLNMKCFDDEPPEGNGSGRPSGNFSFPLARQTSIYSLTFDEFQNSLGKEFGSMNMDELMKSIWTAEETLNMASTASISNGGGGVNQGGYIQRQGSLTLPRTISQKTVDEVWRDVSTMPQQATQRQPTLGEITLEEFLLRAGLVREDANSAEKPNPSGLLGELSQADANNTVNSGFAINFQQPSHGVGLIGSNLGGNSVQPQVPLQSPDMVLNVNGAISSQQQQQQLQLQQPPLYPKQSAVSYAPTMGMVSSTQVGCTGIRSGVVGFTNQTTNGNLGQGFGLQGGEMAVAAGSHATMPCHGVLKRNEDTPCVSPAHYGFNGGLRGRKRSNTVEKVIERRQKRMIKNRESAARSRARKQAYTTELEQEVAKLKEEIEDLRTKEVEIKEMFKNQILTMM…
FtbZIP80	FtPinG0004759200.01.T01	CDS	ATGCCAGAGCAAGGCACTGCTACCAGTTCCTTCGCAGCGAATTCTCAGCCTTCTAGTAGTGAAAGGTCTTCCAGCTCCGCCCTTCAGATCGAAGGTAAAGAAGGAATGGAGAGTGACGATGAGATCGGAAGGGTTCCGGAGTTCGGCGGAGAACAAGCCAGCGCCTACGCCTCTGGCAGAGAAACGAACTCCGCTGCCGGTCCCGACCGGAACCACTTAGCTTCCGGCGAAAGCCAGAGGAAGAGGGGCCGGAATCCAGCTGATAAAGAAAGCAAGCGTTTGAAAAGATTGTTGAGGAATAGAGTTTCTGCACAGCAGGCAAGGGAGAGAAAGAAGACATACTTGATTGAATTGGAGGGTAGAGTGAAGGACTTGGAGAAGAAGAACTCTGAGCTGGAT…
		Protein	MPEQGTATSSFAANSQPSSSERSSSSALQIEGKEGMESDDEIGRVPEFGGEQASAYASGRETNSAAGPDRNHLASGESQRKRGRNPADKESKRLKRLLRNRVSAQQARERKKTYLIELEGRVKDLEKKNSELDERLSTLQNENQMLRHILKNTTAGRRGTSSNGDGSL*
FtbZIP28	FtPinG0003012600.01.T01	CDS	ATGGGAGCTAATATGAATTTTAGGGGTTTCGGAAATGATCTGTCACCAGGGAATTTCTCATTGGTGAGACAGCCATCTGTATACTCATTGACATTTGATGAATTTCAAAGCACCCTTGGAAAGGAATTCGGATCTATGAACATGGAAGAGCTTTTAAAGAACATATGGAGTGCTGAAGAGACTCAAAATACGGGTACAACGCCTGTTGATGCTATTAATTTAGGCGGTTATCTGCAGAGACAAGGCTCGTTAACACTACCGCGTACGCTTAGCCTGAAAACTGTAGATGAGGTGTGGAGAGACTTAGCTAAGGATTATGGCACAGGGAAAGATTCAGCAAATGTACCGCCACAAGCTCAGAGACAGCCAACTTTAGGAGAGATTACATTAGAGGAGTTT…
		Protein	MGANMNFRGFGNDLSPGNFSLVRQPSVYSLTFDEFQSTLGKEFGSMNMEELLKNIWSAEETQNTGTTPVDAINLGGYLQRQGSLTLPRTLSLKTVDEVWRDLAKDYGTGKDSANVPPQAQRQPTLGEITLEEFLVRAGVVREDNQLDEKPNGGGYLGELGQHNNVNNMSFGISFQPKQQQQQPIFPKQSIVSCAPSMTIPSSNQLASPVINNRIVGMSDPNINGNMAHVGYGNAGIGVTKSPATLSSDGIKSNGDTSSVSPVPYMFNGGVRGRKSNNTVEKVIERRHRRMIKNRESAARSRARKQAYTMELEQEVAKLKEENEDLKKKQEEFIEMQKNQVLEMMNAEYMAKRRRLTRTLTGPW*
FtbZIP83	FtPinG0002143600.01.T01	CDS	ATGGGAACTGATCTGAACTTCAAGGGTTTCGGGATCGAACCACTGGTTGAAGGCAATGGTAGTGAAACACCAACAATGAATTTCCCATTAGTAAGACGGTCTTCAGTATACTCTTTAACTTTTGATGAGTTTCAAACTAGTCTTGGTAAGGATTTTGGATCCTTGAATATGGATGAATTGCTTAAGAGCATATGGAGTGCTGAGGAAACTCAAAATTCAGCTTCTGTTGCACCTGCTGGTGTTGGTGTAGGAGGAAATCAGGGTAATTTTTTACAGAGACAAGGATCATTAACTTTACCACGTACAATAAGTCACAAGACTGTAGATGAGGTCTGGAGAGACATGTCTAAAGAGTTTGGTAATGGGAAAGATACCGTAGTTGGACCGAGTATTCCGCAA…
		Protein	MGTDLNFKGFGIEPLVEGNGSETPTMNFPLVRRSSVYSLTFDEFQTSLGKDFGSLNMDELLKSIWSAEETQNSASVAPAGVGVGGNQGNFLQRQGSLTLPRTISHKTVDEVWRDMSKEFGNGKDTVVGPSIPQAQRQPTLGEITLEEFLVRAGVVREDNNINSNNNNTSNQLAGKPNPGGFWGELAQANSNNSGFGISFQQPRIVENNAQISLQSTNLPLNVNGVRSSQPQAITPQLPQLPQQSQLPHQQLIFPKQVPVSYAPPPMAIPVPSSTQLASPRVKGRVAGMVDPTVNGGLPHGSPALQGGCGLGIVGLGAGLGVGTGSPASLSSDGLVSNGDTPSVSPVPYMFNGGLRGRRSNNTVEKVIERRHRRMIKNRESAARSRARKQAYTTDLEDEV…
FtbZIP85	FtPinG0009362500.01.T01	CDS	ATGATGAGGAACAGAGAGTCTGCTGCTCGCTCTCGTGCTAGAAGACAAGTGTATACATTTGAGTTGGAAAAAGACAAGTCCAAACTTACAGAGGAGAATGACAGGCTGAGAAGGGAACTTCGAGAACTAGAGCTTTGTGCAGCTGCTGATGCCACTGTGGAAAATGAGGCACCAAAAAATAACAATCTTTCGCGATCCTTGTCAGCCTTATTTTGA
		Protein	MMRNRESAARSRARRQVYTFELEKDKSKLTEENDRLRRELRELELCAAADATVENEAPKNNNLSRSLSALF*
FtbZIP31	FtPinG0003227200.01.T01	CDS	ATGGATACTCACAGGCTTGGAGATACCAATTCAACTCAATCAACAGGCCCTTCAAATCACAACAACATGTCATATTCCATCCTCCATGGAATCAACCCTTCTTCAACATCTTTCATTAATCAAGGAGGATCTTCGTTTGACTTCGGAGAGCTAGAAGAAGCAATAGCTTTTCAAGGAGTTAATGATACAAAACCATCATTATACACAGCAGCAACAACAAGCAGACCTGCAACCGCTACACTGGAAATGTTCCCTTCATGGCCAATAAGATTCCAACAGGAAAACAGAGTGAGTTCAAACTCAAAGTCTTTGAGTAGTGAATCTGAATCAGCGTTAAACACAATATCAACAAGTAAAACAGATACTCAATTAGAGTCTGAATCTCCCATTAGCAGTAGA…
		Protein	MDTHRLGDTNSTQSTGPSNHNNMSYSILHGINPSSTSFINQGGSSFDFGELEEAIAFQGVNDTKPSLYTAATTSRPATATLEMFPSWPIRFQQENRVSSNSKSLSSESESALNTISTSKTDTQLESESPISSRKTQEMAANASTSKQPLDKRQAGTRSSKVLDAKTLRRLAQNREAARKSRLRKKAYVQQLETSRIKLAQLEQDLQRARAQGMFLGGAAGAPANISSGAAIFDMEYARWLEDDQRHMSELRAAAEGHLSDGELRVIVDGYINHYDEIFRLKGVAAKTDVFHLITGIWTSPAERCFLWMGGFRPSDLIKMLTTQLDPLTQQQFMGIYSLQQSSQQAEEALSQGLDQLQHSLVDTIACSTVVDGMHQMAVALGKLSNLEGFVRQADNLRQQ…
FtbZIP79	FtPinG0004751500.01.T01	CDS	ATGGGGGAAATTCCTGGGAGAGGCTCCATGGATAGTTTCCTTGATGAGCTGCTGAAGGATACTCATGCGTGTAGTCATACCCATACTTGTAATCCACCTGGTCCAGATTATTCCCATACTCATACCTGTTTACATGTACACACAAAAATTGTGTCTGCTTCATCTGATGATAATAATAGAGGTGGAAATAGTAACAATGATGAGTCTGCTGAATCTGTTGGGAAGAAAACTAAGAAACGTCCGTTAGGTAACCGGGAAGCTGTACGCAAGTACCGCGAGAAGAAGAAGGCTCACACTGCTTCCCTTGAGGATGAGGTTGTGAAGCTTAGGGAGATAAATCAACAGCTTTTAAAGAGATTACAGGCTCAAACTGCATTGGAAGCTGAAGCTGCTAGGTTA…
		Protein	MGEIPGRGSMDSFLDELLKDTHACSHTHTCNPPGPDYSHTHTCLHVHTKIVSASSDDNNRGGNSNNDESAESVGKKTKKRPLGNREAVRKYREKKKAHTASLEDEVVKLREINQQLLKRLQAQTALEAEAARLKCLLVDIRGRIDGEIGSFPYQTCNVQYGKSDEGLLNNQGFSGCDFENLNCLANMGTGSKECSRRGPCDIANVATTTANSSDDCRRKGGNGAATVD*
FtbZIP96	FtPinG0005862300.01.T01	CDS	ATGGGAAACAATGATACACCAAAGCCTTCCAAATCCGAAAAGCCGTCATCTCCTCCTCAAGCACAAACCCCAAATAATGTCCATGCCTATCCTGATTGGGCAGCTATGCAGGCATATTATGGACCTGGAGCTGTTCCTCCTCCATATTTCAATCCAGCTGTTACATCTGGCCATCCTTCTCATCCATACATGTGGGCTCCTCCCCAGATGATGTCTCCTTATGGATCTCCTTATGCGGCAATGTACCCACATGGAGTGATTTATGGGCACTCTCCTGCACCCATTGTTGCAACTCCTCTAACTCTAGAAACTCCAACTAGATCATCAGGGAATGACAGTGGATCTGCAAAGAAGCCTAAGGAACGTGATGCTCGAGCTGTGTCAGGTAATGTGAACGGT…
		Protein	MGNNDTPKPSKSEKPSSPPQAQTPNNVHAYPDWAAMQAYYGPGAVPPPYFNPAVTSGHPSHPYMWAPPQMMSPYGSPYAAMYPHGVIYGHSPAPIVATPLTLETPTRSSGNDSGSAKKPKERDARAVSGNVNGESAGEGGTQGHSQSTDSGTEGSGDQSDDSTARGEQNGKSYNEAGESGKYVSRTKVSKPYPALEASIGNGVVPVVAGMVTKASPISMQDEREVKREKRKQANRESARRSRLRRLAEMEELSRKVDALSAENMALKSEINKLVDDGEKLKSENAALVEKLNELQGEGKMICDKSEDQGNASINTQNFLSKVENATSEGEDATTADRK*
FtbZIP7	FtPinG0005812500.01.T01	CDS	ATGCCTGAAGCCCCAAACCGCGGGTCCTACCATCGCCGGGCTCACTCCGACACTTTTTCCCGGCTCCCCGATGATCTCCTCTTCGACGTTGACTTCTCCTTTCTTGACCTCCCACCCAACACTGACTCTGCTATCAATTCCAGCAGAACCAACCAGTTGGATACTCCGATGGCCTTGGATTCGTGTAGGCCAGAGGATTCTGGACACAATTTCAAGACCGTCGGCACCACAGGCAAGCCTGCTCCTCCAATTGGCCACTTCCGGAGCTTGTCGGTAGACGCGTCCGCTGATTTCTTCGAAGGTATGTTGTTCGACACGGCTATGTGCGACGACAGAGATAGCGGAGGTAAATCGGCGGCGGCGGATGCTTCGTCGGCGTCAGAAGGGAGGAGACTGGGG…
		Protein	MPEAPNRGSYHRRAHSDTFSRLPDDLLFDVDFSFLDLPPNTDSAINSSRTNQLDTPMALDSCRPEDSGHNFKTVGTTGKPAPPIGHFRSLSVDASADFFEGMLFDTAMCDDRDSGGKSAAADASSASEGRRLGLHRRNNSMDGTSSSFEADSFVDGVKKVMTADKLAQLALLDPKRAKKILANRQSAARSKERKVQYTGELERKVQTLQTEATTLSTQVTMLQRDTSGLTSENRELKLRLQAMEQQAHLKDALNETLREEVQRLRITASQNPSPNSNAPNRSSNPFSIQQGHPQPSNNEQNSVKQPWPSFLDFNHRV*
FtbZIP30	FtPinG0006898100.01.T01	CDS	ATGCAATCACACAACATATTTCCCTTAACATGGAATATACAAACAAACCCTCTTAACACAACAACCACACCTTATCTTAGTAGCAACTCGACGTCCGACGAGGCCGACGGACAACAACTCATGATCTTCAATGAGAGGAAGAAGAGAAGGATGATATCCAACCGGGAGTCAGCTCGACGATCAAGGATGAGGAAACAACGACACCTCGACGAGCTTTGGTCGCAGGTTGTTTGGCTCCGAAACGAGAATCGTAACTTGGTTGACAAGCTAAGTCATGTGTCCGAGTGTCATGATAAGGTTGTTGAGGAGAATGTTCAGCTTAAAGAAGAGGCTTCTCAACTGCGTGAGATGATCACTCACTTGCAGCTCGGATCGAGTCCTTACTCGCCATTGAAGGAT…
		Protein	MQSHNIFPLTWNIQTNPLNTTTTPYLSSNSTSDEADGQQLMIFNERKKRRMISNRESARRSRMRKQRHLDELWSQVVWLRNENRNLVDKLSHVSECHDKVVEENVQLKEEASQLREMITHLQLGSSPYSPLKDLDVLYIESDPSI*
FtbZIP91	FtPinG0005198100.01.T01	CDS	ATGATTCTCGCAAACTGGAAATCTACTGCACATTCGAAGGAGAGAAAAATCCGGTATGATGGTGACCTGGAGAGGAAGGTGCAGACTCTACAGACAGAAACAACACCGTTGTCTGTGCATGTCACAATGCTTTATGCAAAAGAATCGAGCACAATAGCTACAATATTGTTTAAAGTGGCATGTTACAGGGCCCAATATGTGTGA
		Protein	MILANWKSTAHSKERKIRYDGDLERKVQTLQTETTPLSVHVTMLYAKESSTIATILFKVACYRAQYV*
FtbZIP27	FtPinG0001515300.01.T01	CDS	ATGTCTCCAGTTCTAAGTGAAATCCTCCGTTCTGGTTTTATGATCGGTTCTTCATTCAGACGCAGGACTCATCTTGTTCAATCCTTCTCAGTCGTCTTCCTCTACTGCGGAATTTCGTCGGGGCTTAAGAATTCGAGCTCGGATGAGGATCTTCTGCAGCAAAACCCGATTGACGAGCGGAAGAGGAAGAGGATGGAGTCGAATCGAGAATCGGCTAGGAGATCTCGAATGAGGAAGCAGAAGCATCTGGATGAGATGACGGCTAAGGTTTCTGATTTGAGGATGAAGAACACACTAATCCTCAACACAATTAGCATCACAACTCAACAATTCCTCAACGTTGAAGCTGAAAACTCTGTTCTGAGAGCTCAAATGGCTGAGCTATCTCATCGACTCGAT…
		Protein	MSPVLSEILRSGFMIGSSFRRRTHLVQSFSVVFLYCGISSGLKNSSSDEDLLQQNPIDERKRKRMESNRESARRSRMRKQKHLDEMTAKVSDLRMKNTLILNTISITTQQFLNVEAENSVLRAQMAELSHRLDSLNEIIGLINPGANSGGYSGTGIENQWGFGACANQLPIMASVDYHDFGY*
FtbZIP88	FtPinG0003304400.01.T01	CDS	ATGTCGATGTTCAACAACGATCTCAAAGAAACAACGCCAAATGGGCTTCCTGCTGGCTCGTTATCGGGGCCAGCATCGTCGTCGGGGAACGGCAGCAGCAACGCCAACAAGCGGTGCCGGAAAGAGAAGGTGGAGGCGGTGATGAAGAAGGAACATGAGGAGGTAGACAGTTCTACATTCAAGATTAATGATGAAGAAAATCATAAAAGTACTCCGGTGACGGGGGAAGGTATCACGGCGATGGAGCCTCTTCCGACCGCCGGCTTTCATGAAACATTTGTTGACCCTAAGAGGGTAAAAAGAATTCTAGCAAATCGACAATCTGCAAGACGTTCACGAGTTCGGAAACTGCAATACATATCAGAGCTGGAACGCAGCTTGACAATATTACAGACAGAA…
		Protein	MSMFNNDLKETTPNGLPAGSLSGPASSSGNGSSNANKRCRKEKVEAVMKKEHEEVDSSTFKINDEENHKSTPVTGEGITAMEPLPTAGFHETFVDPKRVKRILANRQSARRSRVRKLQYISELERSLTILQTEVSMLSPRVTYFDHQRMILNSDNSALKSQIAALVQDKIFKDAHQEALKREIERLKQVYQQQQQQSTDNIMSETQNSSPP*
FtbZIP63	FtPinG0002670800.01.T01	CDS	ATGAATGTATACGAACCGTTTCACCAGATTAATTCATGGCTAGATTGTTATAGAGAAGATGAAACATGCCCCAACATTTCTGCATCATCTCTCTTGGAAGTTGAAGAGAAATTCGAAAATCAGTCTCAGTCAGACGATATCCTGCATGGATTACCAGCACCTTTAAACAATCAAGAAACACACAGATCTTCTGAAAAGATGCAAAGACGCCTTGCACAAAACCGGGAGGCTGCTCGTAAATGCCGTATAAGGAAAAAGGCATATGTTCAGCAATTGGAATCAAGTCGGTTAAAATTAGTTCAATTAGAACAAGATCTTCAACGTGCAAGGCAACAGGGTTTATCTATCAGTAACGGAATCGATCATCTGCCATTATCCAGTACTATAAACTCAGGAGCT…
		Protein	MNVYEPFHQINSWLDCYREDETCPNISASSLLEVEEKFENQSQSDDILHGLPAPLNNQETHRSSEKMQRRLAQNREAARKCRIRKKAYVQQLESSRLKLVQLEQDLQRARQQGLSISNGIDHLPLSSTINSGAAAFEVQYGNWSEEQKRQICELRAALQSQISDTELRVLVDTSMKHYFDLFRMKTNTAKADVFYLMSGIWKSPAERFFFWLGGFRPSELLKVLVPLIVPVTDKQQLEVENLLQSCQQAEDALTQGMERLQQTLADIVATFPLDEGIYFPQMTIAVERLDALVSFVNQADHLRMETLQQMHRILTTRQAARGLLVLGEYFHRLKALSSLWSDRHRHHEPT*
FtbZIP41	FtPinG0000407200.01.T01	CDS	ATGATGAATCCGCAACAAGTGAGTTCGGGATCTGACGAGGATCTGAAGTATGCAAACATGGACGATAGGAAGAGAAAGAGGATGATATCGAACCGCGAATCTGCTAGGCGGTCGAGGATGAAGAAGCAACAGCATCTCGATGAGCTGATTGGCCAAGTGACTAAGCTGCAATCTGAGAATTCTCACATTTCACAGAAGATTAATTCTGCATCACAGATGTATGTGTCTCTTGAAACAGAGAACAATGTGTTGAAAGCTCAATTGATGGAGCTAACTGATCGATTGAGGTCATTGAACTCGGTTCTTCAAATTGTTGAAGAAGCTAGCGGCCTTGCAATGGATATTCCGGAGATTCCGGAGCCGTGGCAGCTTACTTGCCCTTCTCTACCAATCATGGCC…
		Protein	MMNPQQVSSGSDEDLKYANMDDRKRKRMISNRESARRSRMKKQQHLDELIGQVTKLQSENSHISQKINSASQMYVSLETENNVLKAQLMELTDRLRSLNSVLQIVEEASGLAMDIPEIPEPWQLTCPSLPIMATSDVFQF*
FtbZIP40	FtPinG0001825500.01.T01	CDS	ATGGGAGAGAAAATCCATGGAACTACACTCGCCGGAGTTTCTTCTTATCATCTAACCACCGCCGCCGCCGCCGATCTTATCTTCAAAGACCTGTCAACCCCTTCTTCTTTTCCTCCTTTAACTACAACGACGACGACTTTGATGGAGCCTTTTCTGAAGAAGAGAAGTCCAGAGGGTTCCGGCGCCGGCAGGATCTCCGGCAACCTGAGATATGAGCGTATGATGAGAAACAGACTTTCTGCTGCACGATCTCGAGCTAGACGAACGGCGTACACATTTCAGTTGGAAAATGAGAAGACATTTCTTAAAGAAGAAAATGCAAGGCTGAGAAAGGCACTTGAAGAACCAGAGCAATTTTCTGGTGTTGCTGCTGATGCTGTTGCTATGTCATTAGCATAT…
		Protein	MGEKIHGTTLAGVSSYHLTTAAAADLIFKDLSTPSSFPPLTTTTTTLMEPFLKKRSPEGSGAGRISGNLRYERMMRNRLSAARSRARRTAYTFQLENEKTFLKEENARLRKALEEPEQFSGVAADAVAMSLAYEETVEPKKGNLCMIRSSSALF*
FtbZIP24	FtPinG0007309700.01.T01	CDS	ATGGACAGGGTATTTTCAGTTGACGAATTCACCGGCCAGTTCTGGTCGCCGTCCTCTCCGCCGCCAGTCAACCCACCAGCTTCGGCAGCAGATCCGGCGGACAAAAAGATGAATCGGAGCGCGTCTGAATGGGCGTTCCAGAGGTTCCTCCAAGAGGCTGCGGCCACCACTCCAATTTCGGATTCGAATCCGGTTCCAGTGGCTACCTCTGCGTCGTTTCATTTGGGATCAAGCGCCCCGGCTGAAGCGGACAAATTTCAGGCATTTCTCAAGAGCCGCCTCAATTTGGCTTGCGCCGCTGTTGCATTGACTAGGGCACCCTATGTGATAGGTCAGAGTCCATCTGTAGCAGCAGAGAGTACATCACAAGGATCAAACGAATCACGAGCAGTAACTCAA…
		Protein	MDRVFSVDEFTGQFWSPSSPPPVNPPASAADPADKKMNRSASEWAFQRFLQEAAATTPISDSNPVPVATSASFHLGSSAPAEADKFQAFLKSRLNLACAAVALTRAPYVIGQSPSVAAESTSQGSNESRAVTQPPGKGLDLPGLKEKGVGVPIGIPSLPAVLKKPAAQIKQTTSVSSGEQSDDDEAEGENEMTENTDPTDVRRVRRMLSNRESARRSRRRKQEHVSELETQVSGLKVENSSLLNRFTDITQKYNEAAVDNRVLKADIETLRAKVKMAEESVKRVTGMNSLLQTMSEISTIRPPYSVDVSVPQGHENARQHFYQPPVPSNPTQAPCFRVETAVGPTENVFPGDPATSMVRANNIGTSESVQRVGGSDHLQQRSRHN*
FtbZIP20	FtPinG0006455400.01.T01	CDS	ATGGTATCCGAGATTTCGACAATTACATCTGCATTCACCGGAGGAGTTCACGAGAAAGGTTTCAAAATGGTATCTATGAACGATTTGTATGTACCACAAACTGGCTTACCTAAAGATGCATCAAAATCATCATCTGAGATGACCGATCTACGTATGAAACAACCCGTCAACCCGCTACCTATGTTCAATCCGAATATGGACCCGAAGAAGCTGAAACGGTTGTTGGCAAATCGTGAGTCAGCTAGAAGGTGCAGGATTAAGCAAACCCAACATATGTATGCAATGGAAAAGCGAGGAAAGGAATTGAGGATGGGCAATTGGATTAAGAAACGTGAAATTGCGGCTTATCAACAACGATTGGCATGTCTGAAAGAGGAACAAAAGTTCCTCGTGGAGAAG…
		Protein	MVSEISTITSAFTGGVHEKGFKMVSMNDLYVPQTGLPKDASKSSSEMTDLRMKQPVNPLPMFNPNMDPKKLKRLLANRESARRCRIKQTQHMYAMEKRGKELRMGNWIKKREIAAYQQRLACLKEEQKFLVEKKFGMELQNVSKDSKCRYYLFDLSITRFSGTMQILPRSKI*
FtbZIP56	FtPinG0008657100.01.T01	CDS	ATGAATGGCCTAGATCGCGCGATTCTGGAGGGAGATGAGGAGATCTGTGATTCTGATGGTAGCGGTGGTTATGGAGGCGTTTGGGAGGCTGTGAGGCGAAGCCAGTCTGTGGATTGCTTGAATGAACTTCCTTCTAAGGAGAGGAAAAAGTTGATGGAGCCTAAGAAGGCTATGAGTCCTGATAAACTTGCTGAGCTCTGGATCGTTGATCCTAAACGAGCCAAAAGAATTATGGCAAATAGGCAATCAGCTGCTCGTTCGAAAGAGAGGAAGGCGTATTATGTCATGGAACTCGAAAAGAAGCTTCAATCACTACAGACACAAGCCACCACTCTCTCAGTTCAACACTCGCTTTTCGAGAGGGACGCAACAAGTTTGAATGCTGAAAATGTAGAGCTA…
		Protein	MNGLDRAILEGDEEICDSDGSGGYGGVWEAVRRSQSVDCLNELPSKERKKLMEPKKAMSPDKLAELWIVDPKRAKRIMANRQSAARSKERKAYYVMELEKKLQSLQTQATTLSVQHSLFERDATSLNAENVELRRELEFMEQQAQLRNALNDALESELERLRVATGEKTNSDSYTVTVQQQTAYNPAFSLKRRSYPPISPDLPKTKKPKLSQFEPELYSFNQTSTFTPQQPIPNIPIATKIPQLNPLDTNFPASCQPLYANPTSQAPMLVPITQQGIDVGGRDSCTFMAGERTGAY*
FtbZIP53	FtPinG0002635300.01.T01	CDS	ATGGAGGAACGGAGGAGGAAGAGGAAGTTGTCGAACCGGGAGTCGGCTAGGCGGTCCAGGATGCGGAAACGGAACGAGCTAGAAAACCTAAGAACCGAGGCGAACCGGCTGAAATTAGAAAACCGTCACAGGGGGAACCAATTGAGTTTCGTGAACCACAACTTGCAAATGGCTCGGATGAACAACGATCGGCTCAAAGTCGAATCCATCATTCTCCAAAATAGACTCACTGAAATTGCCCAATTTTTGCATTTTCAGGAGCTCGAGCAAAGCTACAACTACGTGCAATAA
		Protein	MEERRRKRKLSNRESARRSRMRKRNELENLRTEANRLKLENRHRGNQLSFVNHNLQMARMNNDRLKVESIILQNRLTEIAQFLHFQELEQSYNYVQ*
FtbZIP15	FtPinG0009278900.01.T01	CDS	ATGGCGCAATTACCTCCGAAAGTTCCGAGCATCGCCCCCAACTGGCCTCCTCCGCCGGCCTCTTTTCAAAAGCCAGCTCAACCGCCAACATGGGTTGACGAATTCCTCGACTTCACATCAACTCGTCGCGGGACCCACCGTCGCTCCGTCAGCGACTCCATTGCCTTCCTCGAAACCCCTTTTATCCCTAACTCGCTTCTTCACGGCGGCTCCGGCTTCGATCGGCTTGATGACGACCAGCTCATGTCCATGTTCTCCGACGACTTGGGATCCTCCGCCGGTAAATCCACTGTCCCGGCCCTCGGGTCTCCCAATTCTGACCCCTCCTCACCCAATTCCGACCAAAACAGTAAAGGTAACGAAGAAAAGCAGATGATGGTTGAGAAGACGGAGCGAGAA…
		Protein	MAQLPPKVPSIAPNWPPPPASFQKPAQPPTWVDEFLDFTSTRRGTHRRSVSDSIAFLETPFIPNSLLHGGSGFDRLDDDQLMSMFSDDLGSSAGKSTVPALGSPNSDPSSPNSDQNSKGNEEKQMMVEKTEREEFENLCQENDDAAGQQPNSGGNSDSIIDPKRVKRILANRQSAQRSRVRKLQYISELERSVTTLQTEVSALSPRVAFLDHQRLILNVDNSALKQRIAALAQDKIFKDAHQEALKKEIERLRQIYHHQSMKKLNNSTDSGAADNTPFMDQKKQQLITS*
FtbZIP57	FtPinG0008656300.01.T01	CDS	ATGACGATCGATCAAAACGATTGGGAATTTCACTTATCATTCGATTCTGTGATTCCACAGAGCGTCGATGATTTGTTCTTCCAGGAAGCCAACAACACTCCAATCCACCAATTCGGAGACGAAATTCAGACGGATGCTGACGCGAATGTCGCCGTGGCTCCGAACGATGATGTTTGTTCGTGGATTGGCGAGATGGAGAACTTCCTGATGCAGGATAATGATGATGGCGGCTTTGTGGATCATGATGATCAGATTGCTAACCTTGAACAGATCCTTCTTTCTCCGTCTACTCCTCTTGTTGACAAGGATTCATCCAATTCAAAGGATAGTGACTCCAATTCCGTTCCTGAAAAGGATGAAACGAATTCTGACTGCATTCCCAAGACTCAATTAAGGAAA…
		Protein	MTIDQNDWEFHLSFDSVIPQSVDDLFFQEANNTPIHQFGDEIQTDADANVAVAPNDDVCSWIGEMENFLMQDNDDGGFVDHDDQIANLEQILLSPSTPLVDKDSSNSKDSDSNSVPEKDETNSDCIPKTQLRKLRNRDAALRSRERKKSYVKELEMKSKYMEAECRRLDRLLQFCYAENNMLRVSLHNATAFSGSLAKAKSAVLLLESLLLVSLLWLLVTVCPLPPPKEAAALENANQNLEVPPPRSRGRNLNQLWEPLFLSKSCRSSRTRMKNYFAGKPSFSMFMMAPTILH*
FtbZIP16	FtPinG0001861000.01.T01	CDS	ATGGATCTATCCTCAGATCCATTCGCCGGAACCTCCAATGAGGAGATCGGATCTGAGGACGACCTTTTTAACGCCTACATTGACGTCGATAAGCTTGGAAATGCCGGATCTGATCTTCGGCCTGGTTTATTCTCATCCTCCGGAAACGTTGACGCAGGAGGAGGAGTTGACGGTGGTGAGAAGAACTCCGATGCCTTCGCAAGGCCTCGTCACCGGTATAGCAACTCGGTGGATGCCTCTTCTTCTGGATCTAGAGCGGTTGAAGGTTCCGTATTTGGTGAGGTTATGGAGGCTAAGAAGGCCATGCCTCCTGATAAACTTGCCGAGCTTTGGACCATCGATCCCAAGCGCGCTAAGAGAATTTTGGCTAATCGGCAGTCTGCCTGTCGTTCAAAAGAG…
		Protein	MDLSSDPFAGTSNEEIGSEDDLFNAYIDVDKLGNAGSDLRPGLFSSSGNVDAGGGVDGGEKNSDAFARPRHRYSNSVDASSSGSRAVEGSVFGEVMEAKKAMPPDKLAELWTIDPKRAKRILANRQSACRSKERKARYIQELERKVQTLQTEATTLSAQLTLYQRDTTGLSNENTELQLHLQAMEQQAHLRDALNEALKQEIERLRVATGEMTSQSEPFNLGMHGMPYNVSGYYSVPQQPASAGHQNMQFPQYHHQSQASGHNLHPPNSQQTPEYLQTDPLGRLQGLDISSNRGSPIPFVKSEFPSMSASESSSTF*
FtbZIP68	FtPinG0005773600.01.T01	CDS	ATGCTACCATCTCCCATCACCGCCGGCGACCGCCGTTCAGCCGCCATAGCCACAGCCTTCCACCCGTATACCCACCAACCAACAGCAACTCCGACGAGAACCATGGAAGAAGTTTGGAAAGATATTAATCTTCCTTGTCTTCATGATTTCCTCAATCGTCCTTCCTCCGACCAACAACCCTCATCCACCGCCGTTGCTCCTGCTCCTATTCCGGCGACCGTTCTTAGTCTCAACTCCGGCCCGGAATTCTACTTCCCTAACGATGATCATCACCACCATCACCACCACCAGCAACAGGATGGTGATTCCCCTGCCGGTCACCTTGTTATCACCGGCGACGGCGGTGGAGATCACTTTGGGCCGTTTGATGCTCTAGCTTCTTCTGTTCTTGTTTCTTTT…
		Protein	MLPSPITAGDRRSAAIATAFHPYTHQPTATPTRTMEEVWKDINLPCLHDFLNRPSSDQQPSSTAVAPAPIPATVLSLNSGPEFYFPNDDHHHHHHHQQQDGDSPAGHLVITGDGGGDHFGPFDALASSVLVSFGKKRFADATPVDRRHKRMMKNRESAARSRARKQAYINQLLLEIDNLTAENTMLKEKQMKKQNMEDEPHHQDPKDYLLQRLLAEPVVQQPPKENQLKRTSTARF*
FtbZIP8	FtPinG0001576500.01.T01	CDS	ATGCAAGTTGATGGAGGAGATCCTTCAAATCCTTCCGAAAATGGAGGCTTCAATCCCATTCGTAAGCCTCCACCCCCATCCGGACTCTCAACCACCGCCTTTGCCAATTCCAATTCCCTTCCTCCATCCACCTTCCGAGGACCCCACCATCGTCGCGCTCATTCCGAGGTCAGCTTCCGGATCTCCGATGACATGGATCTATCTTCGGATCCGTTTGCCGGATCCTCTAATGAAGAGATCGGATCCGAGGACGACCTCTTCACTACCTACATTGACGTCGATAAGCTTGACCATGGTCAGGGCAATGTCGGATCTGATCCCCGGCCTAATTCTCTATCCACCTCATCCATAGTGGGAGGAGGAGCGGACGGCGGAGAGAACTCCGCTAGGCCTCGCCAT…
		Protein	MQVDGGDPSNPSENGGFNPIRKPPPPSGLSTTAFANSNSLPPSTFRGPHHRRAHSEVSFRISDDMDLSSDPFAGSSNEEIGSEDDLFTTYIDVDKLDHGQGNVGSDPRPNSLSTSSIVGGGADGGENSARPRHRYSNSVDATSSGSRPVEGSVFGEIMDAKKAMPPDKLAKLWTIDPKRAKRILANRQSAARSKERKSRYILELERKVQTLQTEATTLSAQLTLYQRDTTGLTTENTKLKLRLHAMEQQAQLRDALNEALK*
FtbZIP9	FtPinG0001259200.01.T01	CDS	ATGAACTCGTCGTCTGTACCATTCATCGCGTCAAGAAGGATGGATGTATATGACCCACTTCATCAGATTAGCTCATGGATAGATGGTTATAGAGATGATAGTTATCCTAATATTAGTTCACCGACTCTCCTTGAAGTCGAGGAGAAAATAGGAAATCAGTTTCAGTCAGAATATACTTCACATGGCGTTTTCACATCTTCAAACAAATACGAGCAAGAAGCACCTAAATCTTCAGAGAAGGTGCAAAGACGACTTGCTCAAAATCGTGAGGCTGCACGTAAAAGCCGTCTTAGGAAGAAGGCTTATGTGCAGCAACTGGAGATAAGTAGACTAAAATTAGTTCAGTTGGAACAAGAACTTCAGCGAGCAAGACAACAGGGTTTGCAGGTTGGAAGTGGT…
		Protein	MNSSSVPFIASRRMDVYDPLHQISSWIDGYRDDSYPNISSPTLLEVEEKIGNQFQSEYTSHGVFTSSNKYEQEAPKSSEKVQRRLAQNREAARKSRLRKKAYVQQLEISRLKLVQLEQELQRARQQGLQVGSGLDHVPLSSNADAGIAAFDMEYGNWLEEQKKQICEMRAALRDHRSDVELRILVENSMSHYFKLFRIKANAAKDNVFYLMSGMWKSPAERFFFWIGGFRPSELLKVLIPMIEPLTEKQRMDVSNLQQSCQQAEDALSQGMERLQTTLAETVAGVQLDEGTYIHQMTIAVERLEALVSFVNQADHLRQETLQQMHRILTIRQAARGLLVLGEYFQRLIALSSLWANRTREPA*
FtbZIP62	FtPinG0007113900.01.T01	CDS	ATGGATTCTGCAATTCCAAACTCATTCCACTCTAACTTGGGCTTTATAACCGAGATCCATTTCGACAGACCCTATGAATACAACATGTACCCGTCAAGCCAAAGTAGCAACTCACCGTTGGATGATCAGATAAATGATGAAAGGAAGAAGAGGAGAATGGTCTCAAACCGAGAGTCAGCACGCAGGTCAAGAGTGCGAAAACAAAGGCGTGCAGAAGATCTCTTCTCACAAGTGATGAGTCTTAGAAATGAGAACCACAAACTTGTAGACAAACTGAGACGTATGTCCGAGTGCCATGATAAGGCTCTTCAAGAGAACGTCGAGCTCAAGGGAGAGACTTCAGACCTCCAGCAAATACTTAGCACCCTACAAACTCTTCATCCTTACAACACTTTGAGA…
		Protein	MDSAIPNSFHSNLGFITEIHFDRPYEYNMYPSSQSSNSPLDDQINDERKKRRMVSNRESARRSRVRKQRRAEDLFSQVMSLRNENHKLVDKLRRMSECHDKALQENVELKGETSDLQQILSTLQTLHPYNTLRSMEEFPSYTDHYSFESLSDSSSNYVDLFDWN*
FtbZIP42	FtPinG0007965100.01.T01	CDS	ATGGGTGACACTGAAAAAGGCAACATTGATTTGATTAGAAGATTTCAAACCCCTCCGTATAGCCCTAATTACCAGCTGCTACCCAACAATAACAACAACAATTTTACAAGGGTGGGTGGGTTTCCTCCATCTCACCCCCAAATGCCACCCATTTCTCCTTATTCATCTCAATCGCCCTTCAATAGATCATCTGGTCAGGGATTTATGCCTGGGTCTTGTCATTCAAGATCTTTGTCACAACCACCCATCTTCAATTCCGATTCATTGCCCCCTTTAGCCCCTTTACCTTATAAGGATTCTGTTACTTCCCCAAGATCTGGACCGGTTTCGGTTGAGCCACCATGTGTAGCTAGTGTTGGAAGTAGTCCTGTTATGGCTAACAAAGAAGGTCTTCCACCT…
		Protein	MGDTEKGNIDLIRRFQTPPYSPNYQLLPNNNNNNFTRVGGFPPSHPQMPPISPYSSQSPFNRSSGQGFMPGSCHSRSLSQPPIFNSDSLPPLAPLPYKDSVTSPRSGPVSVEPPCVASVGSSPVMANKEGLPPRKFHRRSLSDVPFGYGNGNGLFQSPPPLPPGVGGLRRTSSGGEGAGNEKPAQLIKKERGGEIMDDLLAAYMNLDSVDALNSWGANKKSDNEIQDEMDSEASNSKTKGCDNSDNDAENSNSSIERKESLKRSAVTDIAPTIRHQRSISMDSFMGKLQLTDDSPDIENSKALGLEFGHGEFSGPELKKIMANEKLAELAMADPKRAKRILANRQSAARSKERKMRYISELEHKVQTLQNEATMLSAQLTMLQKDSEGLASLNNELKFR…
FtbZIP86	FtPinG0009241000.01.T01	CDS	ATGAATCACTCCTCCGATCCTATGGCCGACGACTTCGGATCGGAATACGATCTCTTCAATGCCTACATTGACGTTGATAAGCTCGGTCATCCCAATTTCAATGCCGGGTTCGCTGGCGGAGGTGTCGATTCAGAAGGAAAAAAGTATTTCGCCGATTCCAGCAGCGGCGGTGTTAAGTCGCGGCACCGGCATAGCAACTCGGTTGACGCGTCCTCTTCTGGATCTAGAGGTACCAATGACACCGTCTTTGGCGAGATTATGAATGCTAATAAGGCTATGCCTCCTGATAAGCTGGCCGAGCTTTTGACTATCGATCCTAAACGCGCCAAGAGAATTATAGCAAACCGGCAGTCTGCTGCTCGCTCAAAAGAGAGAAAAGCTCGCTACATGCAAGAACTA…
		Protein	MNHSSDPMADDFGSEYDLFNAYIDVDKLGHPNFNAGFAGGGVDSEGKKYFADSSSGGVKSRHRHSNSVDASSSGSRGTNDTVFGEIMNANKAMPPDKLAELLTIDPKRAKRIIANRQSAARSKERKARYMQELERKVQTLQIEATTLSAQLHLYQSDTNGLTSENTELKLRLQAMEQQAHMRDALNEALKQEVERLRIATGETASPSDSFNMGIHSSLYNDVSGYRYSAPQRPSIMHHLHTPSSQQALDLFLQDDPLRRLQGLDISSNGGSTNPNMKSDGPSVSATESSSTF*
FtbZIP87	FtPinG0000966800.01.T01	CDS	ATGGCACAATTGCCACCCAAAATCCCTGCAACCATTTCTCCGAACTGGGCTCCATCTTTCTCTCCCTTCACCGGAGATTTCCTCGATTCCGGCGCTAAGGGGTCTCACCGTCGCTCTATGAGTGACTCTGTTGCATTCCTCGACGCCGCTCCTTTTATGCACTCGCCCGCCGGTAACTGCTTCGACAGGATCGACGATGACCAGCTCATTTCCATGTTTACCGACGAACTTTCTGGCGGAGCTGCTGCAGCTCCGACAACGGGGAATTCCTCGAGTCCCTCTTCTCCTTCCGATCAAGATAGCAACTGTGAGGATAAGCATATGGCGATAGATCATCAGCCGCCAGAGCTGCTTGAGGTCGCTGATCCAAAGAGGGTAAAAAGAATATTGGCGAATAGG…
		Protein	MAQLPPKIPATISPNWAPSFSPFTGDFLDSGAKGSHRRSMSDSVAFLDAAPFMHSPAGNCFDRIDDDQLISMFTDELSGGAAAAPTTGNSSSPSSPSDQDSNCEDKHMAIDHQPPELLEVADPKRVKRILANRQSAQRSRVRKLQYISELERSVTTLQTEVSALSPRVAYLDHQRLLLNVDNSSLKQRLAALAQDKIFKDAHQEALKKEIERLRHKYNQQNMKKMAKEYNYNMNDNTAQLQAAASNSSNIACTTKEHLIITS*
FtbZIP84	FtPinG0009370700.01.T01	CDS	ATGAGTGGAACATCCGAAGAAAGGAACGAGAAAAGGAAGATATCGAACCGGGAATCAGCTCGACGTTCCAGGTGGCGTAAGAAGACACACCTTCAAAATTTGACGGCCCAAGTAACCCGGCTCAAGTCCCAGAACCAGGACTACAGAACCCGGTTGAACATGATATTGTATCAACTCCACGTTGTGCAGAAACAAAATGACCAGTTTAAGGTTGAATCCGTGGGCCTCCTCAAAAGACACTCGGACCTGAACCGGGTTTTGCAAGCCATGCAATTTCAATATAAAAGGAGGATTATTGGCGGTTCAAATTCTCTCCGGTTCAGCACCCAAGGAAATGGACCGTTTCGTTCACTACGATACGCTTGTTGA
		Protein	MSGTSEERNEKRKISNRESARRSRWRKKTHLQNLTAQVTRLKSQNQDYRTRLNMILYQLHVVQKQNDQFKVESVGLLKRHSDLNRVLQAMQFQYKRRIIGGSNSLRFSTQGNGPFRSLRYAC*
FtbZIP23	FtPinG0004721800.01.T01	CDS	ATGAACCGCAGTGCTTCTGAGTGGGCATTCCAGATGTTTCTTCAAGAGACGGCGACTTCTCCTTTATCTGATACTACTTCGTCTTCTAAATCGGTTGCTGCAAACGACGTTGTAGTGATCAAGGATGAAGTTCGTCGGAAGAATCTGCAGAACAAGCAGGATGTGAACCGGAAGATTGGTGGTGCTCCTTCGTCTAATATCATTCCGGTTGATTCGGAGGATTATCAGGATTTTCTCAAGAGTCGGCTCGATTTGGCTTGCGCTGCTGTTGCTTTGAAAAAGGCACCATATGTTATAGGTCAGGGTTCAGCTGGGGCGGCAGATAGCACTTCGCAGGGTTCAGCTGATTCACTTTCAGTAACTCAAGCTCCTGGAAAAGCATTACAAAGCAAGGATGCC…
		Protein	MNRSASEWAFQMFLQETATSPLSDTTSSSKSVAANDVVVIKDEVRRKNLQNKQDVNRKIGGAPSSNIIPVDSEDYQDFLKSRLDLACAAVALKKAPYVIGQGSAGAADSTSQGSADSLSVTQAPGKALQSKDAGGPMGNPSLSAVAKKISAQIKPNISGSSRDLSDDDDDEAEGENETTGNTTAAKRVRRMLSNRESARRSRRRKQAHLSDLERQVSQLKVENSSLAKRLTDISHKFNEAAVDNRVLKADIETLRAKVKMAEETVKRVTNITPLLQAMSEISTIRAQTFSGSPSDSADSAVPVHNPKQQQLYQPPPPSMNTNPRAETVATVEIASTENDLPNPSASKAGANKLGRTTSMQRVASLEHLQKRICAGINQSSTDP*
