# Supplementary material for: Genome-wide identification, phylogeny, evolutionary expansion and expression analyses of bZIP transcription factor family in tartaty buckwheat
Source: BMC Genomics. 2019 Jun 11;20:483. doi: 10.1186/s12864-019-5882-z (PMC6560858; doi:10.1186/s12864-019-5882-z)
Supplement: Supplementary file 2 — Table S2. Analysis and distribution of the conserved motifs in tartary buckwheat bZIP proteins and other plants bZIP proteins. (XLS 36 kb) [file 12864_2019_5882_MOESM2_ESM.xls]

## Sheet: tartary buckwheat 
Additional file 2: Table S2 Analysis and distribution of conserved motifs in tartary buckwheat bZIP proteins.
Motif	Width	Best possible match
1	29	EKRQKRMIANRESARRSRWRKQAYIDELE
2	50	RKVQTLQTEATTLSAQVTYYQHDTTGLTVENTELKLRLQAMEQQAHFKDA
3	50	HYCELFRMKANAAKTDVFYLISGMWKTPAERCFMWIGGFRPSELLKILVP
4	50	TLEGFVHQADHLRQQTLQQMHRILTTRQAARCFLVIGDYFHRLRALSSLW
5	15	ENEALKEEIERLRCK
6	48	NINSGAAAFDMEYARWLEEHHKQICELRAAVNAHLSDTELRIIVDGYM
7	50	QIEPLTEQQLMGICNLQQSCQQAEDALSQGMEALQQSLAETIACTCLDWG
8	31	FQGNLGKPFGSMNMDELLKSIWTAEETQNMG
9	16	KKAMPPDKLAELWLID
10	23	RQGSFTLPRTLCKKTVDEVWRDI

## Sheet: bZIP proteins
Supplementary Table 2 Analysis and distribution of conserved motifs in tartary buckwheat and other plants bZIP proteins.
Motif	Width	Best possible match
1	29	EKRQKRMIKNRESARRSRMRKQAYCDELE
2	50	HYDEIFRIKANAAKADVFHLMSGMWKTPAERCFMWIGGFRPSELLKILVP
3	50	FVRQADHLRQQTLQQMHRILTTRQAARCFLAIHDYFHRLRALSSLWAARP
4	29	RKVQTLQTEATTLSAQVTFLQHDTTGLTV
5	50	QLEPLTEQQLMGICNLQQSCQQAEDALSQGMEALQQSLAETIATGCLGDG
6	29	ELKFRLQAMEQQAHFRDAHNEALKEEIER
7	33	SMIGNGAAAFDMEYGRWLEEHNRHICELRTAVN
8	15	KVAWLEEENQRLRCQ
9	21	QRQPTLGEMTLEDFLVKAGVV
10	29	FQHFLCGLGKDFGSMNMDEFLKNIWTAEE
