# Supplementary material for: Genome-wide identification, phylogeny, evolutionary expansion and expression analyses of bZIP transcription factor family in tartaty buckwheat
Source: BMC Genomics. 2019 Jun 11;20:483. doi: 10.1186/s12864-019-5882-z (PMC6560858; doi:10.1186/s12864-019-5882-z)
Supplement: Supplementary file 3 — Table S3. One-to-one orthologous relationships between tartary buckwheat and other plants. (XLS 73 kb) [file 12864_2019_5882_MOESM3_ESM.xls]

## Sheet: Tarary buckwheat-Arabidopsis
Additional file 3: Table S3 One-to-one orthologous relationships between tartary buckwheat and Arabidopsis.
FtbZIP Gene ID	AtbZIP Gene ID
FtPinG0006546100.01	AT1G75390.1
FtPinG0009765500.01	AT1G45249.1
FtPinG0000068200.01	AT1G32150.1
FtPinG0002547600.01	AT1G43700.1
FtPinG0005418500.01	AT2G18160.1
FtPinG0001029500.01	AT3G49760.1
FtPinG0001029500.01	AT4G37730.1
FtPinG0009765500.01	AT5G42910.1
FtPinG0000898000.01	AT1G32150.1
FtPinG0000426800.01	AT1G13600.1
FtPinG0000426800.01	AT1G68880.1
FtPinG0007965100.01	AT2G21230.3
FtPinG0000898000.01	AT2G35530.1
FtPinG0000772000.01	AT2G17770.3
FtPinG0002935500.01	AT3G17609.2
FtPinG0000407200.01	AT3G62420.1
FtPinG0007965100.01	AT4G38900.3
FtPinG0000772000.01	AT4G35900.2
FtPinG0003081400.01	AT2G40950.1
FtPinG0005773600.01	AT4G35900.2
FtPinG0009241000.01	AT1G06850.1

## Sheet: Tartary buckwheat-Beta vulgaris
Supplementary Table 3 One-to-one orthologous relationships between tartary buckwheat and Beta vulgaris.
FtbZIP Gene ID	BvbZIP Gene ID
FtPinG0002547600.01	KMT19512
FtPinG0005812500.01	KMT19512
FtPinG0006546100.01	KMT20716
FtPinG0009278900.01	KMT13214
FtPinG0005418500.01	KMT09464
FtPinG0006546100.01	KMT09464
FtPinG0001861000.01	KMT05452
FtPinG0001412600.01	KMT01898
FtPinG0001515300.01	KMT20716
FtPinG0000821500.01	KMT19074
FtPinG0001528900.01	KMT20523
FtPinG0009667700.01	KMT19512
FtPinG0001515300.01	KMT09464
FtPinG0002136200.01	KMT20716
FtPinG0005336400.01	KMT13214
FtPinG0000407200.01	KMT09961
FtPinG0000898000.01	KMT11387
FtPinG0002136200.01	KMT09464
FtPinG0004888300.01	KMT11387
FtPinG0007790200.01	KMT09961
FtPinG0002635300.01	KMT09867
FtPinG0006838500.01	KMT08478
FtPinG0008466000.01	KMT01396
FtPinG0006700500.01	KMT01396
FtPinG0003081400.01	KMT15231
FtPinG0002063700.01	KMT14938
FtPinG0002753200.01	KMT19512
FtPinG0002578700.01	KMT20365
FtPinG0009718300.01	KMT14938
FtPinG0002578700.01	KMT16097
FtPinG0002156400.01	KMT20716
FtPinG0005862300.01	KMT16097
FtPinG0000966800.01	KMT13214
FtPinG0009241000.01	KMT05452
FtPinG0003304400.01	KMT01898

## Sheet: Tartary buckwheat-Glycine max 
Supplementary Table 3 One-to-one orthologous relationships between tartary buckwheat and Glycine max.
FtbZIP Gene ID	GmbZIP Gene ID
FtPinG0009278900.01	KRH27013
FtPinG0001412600.01	KRH25692
FtPinG0001412600.01	KRH27013
FtPinG0009278900.01	KRH27307
FtPinG0009278900.01	KRH22013
FtPinG0009278900.01	KRH22317
FtPinG0001412600.01	KRH22317
FtPinG0001861000.01	KRH17183
FtPinG0006546100.01	KRH15149
FtPinG0001576500.01	KRH17183
FtPinG0006546100.01	KRH05862
FtPinG0002547600.01	KRH08713
FtPinG0005812500.01	KRH08713
FtPinG0001861000.01	KRG98137
FtPinG0001576500.01	KRH72827
FtPinG0002547600.01	KRH70316
FtPinG0001861000.01	KRH72827
FtPinG0003196200.01	KRH61298
FtPinG0001259200.01	KRH59415
FtPinG0009765500.01	KRH61298
FtPinG0006546100.01	KRH61129
FtPinG0006546100.01	KRH51803
FtPinG0009765500.01	KRH52003
FtPinG0001029500.01	KRH52132
FtPinG0006546100.01	KRH51497
FtPinG0003196200.01	KRH52003
FtPinG0007309700.01	KRH34085
FtPinG0001515300.01	KRH15149
FtPinG0001528900.01	KRH17396
FtPinG0009667700.01	KRH08713
FtPinG0001515300.01	KRH05862
FtPinG0001528900.01	KRH05913
FtPinG0004721800.01	KRG96973
FtPinG0009667700.01	KRH70316
FtPinG0007309700.01	KRG92673
FtPinG0004721800.01	KRH68733
FtPinG0001528900.01	KRH61066
FtPinG0001515300.01	KRH61129
FtPinG0001515300.01	KRH51497
FtPinG0001528900.01	KRH51734
FtPinG0001515300.01	KRH51803
FtPinG0000821500.01	KRH52132
FtPinG0000898000.01	KRH74329
FtPinG0000407200.01	KRH31798
FtPinG0005336400.01	KRH27307
FtPinG0007965100.01	KRH24356
FtPinG0000407200.01	KRG96525
FtPinG0000407200.01	KRH69221
FtPinG0000407200.01	KRH68258
FtPinG0007965100.01	KRH61066
FtPinG0007965100.01	KRH51734
FtPinG0000898000.01	KRH39598
FtPinG0001994900.01	KRH75411
FtPinG0002635300.01	KRH77163
FtPinG0004888300.01	KRH74329
FtPinG0006838500.01	KRH75199
FtPinG0001994900.01	KRH35977
FtPinG0007790200.01	KRH31798
FtPinG0002635300.01	KRH28324
FtPinG0002635300.01	KRH04390
FtPinG0006838500.01	KRH01443
FtPinG0007266400.01	KRG95349
FtPinG0007790200.01	KRG96525
FtPinG0001994900.01	KRG90784
FtPinG0007790200.01	KRH69221
FtPinG0001994900.01	KRH70568
FtPinG0006838500.01	KRH71054
FtPinG0007266400.01	KRH67029
FtPinG0007790200.01	KRH68258
FtPinG0002635300.01	KRH58155
FtPinG0006838500.01	KRH45160
FtPinG0004888300.01	KRH39598
FtPinG0005773600.01	KRH76618
FtPinG0003072700.01	KRG94991
FtPinG0003081400.01	KRG95051
FtPinG0003081400.01	KRH66701
FtPinG0009018300.01	KRH32997
FtPinG0002753200.01	KRH35159
FtPinG0007678800.01	KRH28841
FtPinG0002753200.01	KRH08713
FtPinG0002578700.01	KRH06537
FtPinG0002578700.01	KRG97109
FtPinG0009718300.01	KRG94991
FtPinG0002753200.01	KRH70316
FtPinG0009718300.01	KRH64894
FtPinG0002578700.01	KRH68864
FtPinG0007678800.01	KRH61011
FtPinG0002578700.01	KRH47979
FtPinG0003304400.01	KRH27013
FtPinG0003304400.01	KRH25692
FtPinG0000966800.01	KRH27307
FtPinG0003304400.01	KRH22317
FtPinG0000966800.01	KRH22013
FtPinG0003355300.01	KRH03190
FtPinG0009241000.01	KRG98137
FtPinG0009241000.01	KRH72827
FtPinG0002156400.01	KRH61129
FtPinG0009362500.01	KRH61011
FtPinG0003355300.01	KRH56749
FtPinG0002156400.01	KRH51803
FtPinG0009362500.01	KRH51676
FtPinG0003304400.01	KRH55826

## Sheet: Tartary buckwheat-Oryza sativa
Supplementary Table 3 One-to-one orthologous relationships between tartary buckwheat and oryza sativa.
FtbZIP Gene ID	OsbZIP Gene ID
FtPinG0009765500.01	Os09t0456200-01
FtPinG0003196200.01	Os09t0456200-01
FtPinG0007309700.01	Os03t0796900-01
FtPinG0003081400.01	Os05t0411300-01
FtPinG0005773600.01	Os09t0540800-01
FtPinG0002753200.01	Os11t0160500-01
FtPinG0000966800.01	Os01t0211800-01

## Sheet: Tartary buckwheat-Tomato
Supplementary Table 3 One-to-one orthologous relationships between tartary buckwheat and solanum lycopersicum.
FtbZIP Gene ID	SlbZIP Gene ID
FtPinG0006546100.01	Solyc01g109880.2.1
FtPinG0009765500.01	Solyc01g108080.2.1
FtPinG0008389300.01	Solyc11g006490.1.1
FtPinG0005418500.01	Solyc02g084860.1.1
FtPinG0006546100.01	Solyc02g084860.1.1
FtPinG0003196200.01	Solyc04g078840.2.1
FtPinG0006546100.01	Solyc04g080740.1.1
FtPinG0002547600.01	Solyc04g071160.2.1
FtPinG0009765500.01	Solyc04g078840.2.1
FtPinG0005418500.01	Solyc04g080740.1.1
FtPinG0005812500.01	Solyc04g071160.2.1
FtPinG0001412600.01	Solyc07g053450.2.1
FtPinG0000068200.01	Solyc08g005290.2.1
FtPinG0009278900.01	Solyc07g053450.2.1
FtPinG0009278900.01	Solyc07g062710.2.1
FtPinG0001515300.01	Solyc01g109880.2.1
FtPinG0001528900.01	Solyc01g110480.2.1
FtPinG0001515300.01	Solyc02g084860.1.1
FtPinG0000821500.01	Solyc02g092090.1.1
FtPinG0001515300.01	Solyc03g033730.1.1
FtPinG0009667700.01	Solyc04g071160.2.1
FtPinG0001515300.01	Solyc04g080740.1.1
FtPinG0001528900.01	Solyc04g081190.2.1
FtPinG0000407200.01	Solyc01g079480.2.1
FtPinG0007965100.01	Solyc01g110480.2.1
FtPinG0000426800.01	Solyc02g089420.1.1
FtPinG0000772000.01	Solyc02g083520.2.1
FtPinG0002136200.01	Solyc04g080740.1.1
FtPinG0007965100.01	Solyc04g081190.2.1
FtPinG0000426800.01	Solyc04g005170.1.1
FtPinG0000407200.01	Solyc06g009640.1.1
FtPinG0005336400.01	Solyc07g062710.2.1
FtPinG0000898000.01	Solyc08g005290.2.1
FtPinG0007790200.01	Solyc01g100460.2.1
FtPinG0008466000.01	Solyc01g111580.2.1
FtPinG0007790200.01	Solyc01g079480.2.1
FtPinG0007266400.01	Solyc10g080410.1.1
FtPinG0007266400.01	Solyc10g078670.1.1
FtPinG0008466000.01	Solyc10g055550.1.1
FtPinG0002635300.01	Solyc02g092090.1.1
FtPinG0006838500.01	Solyc02g089420.1.1
FtPinG0002635300.01	Solyc03g043900.1.1
FtPinG0006838500.01	Solyc04g005170.1.1
FtPinG0001994900.01	Solyc05g009660.2.1
FtPinG0007790200.01	Solyc06g009640.1.1
FtPinG0004888300.01	Solyc08g005290.2.1
FtPinG0006700500.01	Solyc01g111580.2.1
FtPinG0002063700.01	Solyc10g076920.1.1
FtPinG0003072700.01	Solyc10g076920.1.1
FtPinG0003081400.01	Solyc10g078290.1.1
FtPinG0005773600.01	Solyc02g083520.2.1
FtPinG0002578700.01	Solyc01g095460.2.1
FtPinG0009718300.01	Solyc10g081350.1.1
FtPinG0009718300.01	Solyc10g076920.1.1
FtPinG0002093800.01	Solyc12g056860.1.1
FtPinG0002753200.01	Solyc04g071160.2.1
FtPinG0002578700.01	Solyc05g050220.2.1
FtPinG0003304400.01	Solyc12g010800.1.1
FtPinG0002156400.01	Solyc04g080740.1.1
FtPinG0002170200.01	Solyc04g071160.2.1
FtPinG0002143600.01	Solyc04g078840.2.1
FtPinG0003304400.01	Solyc07g062710.2.1
FtPinG0003304400.01	Solyc07g053450.2.1
FtPinG0000966800.01	Solyc07g062710.2.1

## Sheet: Tartary buckwheat-Vitisvinifera
Supplementary Table 3 One-to-one orthologous relationships between tartary buckwheat and Vitis vinifera.
FtbZIP Gene ID	VvbZIP Gene ID
FtPinG0001412600.01	VIT_12s0028g02590
FtPinG0008389300.01	VIT_13s0073g00430
FtPinG0003196200.01	VIT_18s0001g10450
FtPinG0001402800.01	VIT_18s0001g14890
FtPinG0009765500.01	VIT_18s0001g10450
FtPinG0006546100.01	VIT_18s0001g13030
FtPinG0009278900.01	VIT_19s0014g01780
FtPinG0001379200.01	VIT_19s0015g01020
FtPinG0006546100.01	VIT_04s0023g02430
FtPinG0005418500.01	VIT_04s0023g02430
FtPinG0003196200.01	VIT_03s0063g00310
FtPinG0009765500.01	VIT_03s0063g00310
FtPinG0001861000.01	VIT_06s0004g08070
FtPinG0001259200.01	VIT_07s0031g01320
FtPinG0001576500.01	VIT_06s0004g08070
FtPinG0004721800.01	VIT_14s0030g02200
FtPinG0000821500.01	VIT_18s0001g08710
FtPinG0001515300.01	VIT_18s0001g13030
FtPinG0001528900.01	VIT_18s0001g13740
FtPinG0001515300.01	VIT_04s0023g02430
FtPinG0007309700.01	VIT_07s0141g00170
FtPinG0007965100.01	VIT_18s0001g13740
FtPinG0002136200.01	VIT_18s0001g13030
FtPinG0000772000.01	VIT_18s0001g14890
FtPinG0000898000.01	VIT_02s0012g02250
FtPinG0005336400.01	VIT_19s0014g01780
FtPinG0007965100.01	VIT_03s0038g00860
FtPinG0002935500.01	VIT_05s0020g01090
FtPinG0000407200.01	VIT_07s0005g01450
FtPinG0001994900.01	VIT_01s0011g03230
FtPinG0006838500.01	VIT_01s0010g00930
FtPinG0008117100.01	VIT_12s0035g00620
FtPinG0007790200.01	VIT_14s0060g01210
FtPinG0006838500.01	VIT_14s0083g00700
FtPinG0008466000.01	VIT_03s0038g02420
FtPinG0004888300.01	VIT_02s0012g02250
FtPinG0007790200.01	VIT_07s0005g01450
FtPinG0008123200.01	VIT_08s0007g06160
FtPinG0007266400.01	VIT_08s0007g06160
FtPinG0003081400.01	VIT_08s0040g00870
FtPinG0002578700.01	VIT_15s0046g01440
FtPinG0002093800.01	VIT_18s0001g04470
FtPinG0007678800.01	VIT_18s0001g14890
FtPinG0002578700.01	VIT_02s0025g01020
FtPinG0003304400.01	VIT_12s0028g02590
FtPinG0002143600.01	VIT_18s0001g10450
FtPinG0009370700.01	VIT_18s0001g08710
FtPinG0002156400.01	VIT_18s0001g13040
FtPinG0009362500.01	VIT_18s0001g14890
FtPinG0000966800.01	VIT_19s0014g01780
FtPinG0009423600.01	VIT_05s0077g01140
FtPinG0009241000.01	VIT_06s0004g08070

## Sheet: Tartary buckwheat-Helianthus
Supplementary Table 3 One-to-one orthologous relationships between tartary buckwheat and helianthus annuus.
FtbZIP Gene ID	HabZIP Gene ID
FtPinG0006546100.01	OTF90610
FtPinG0009765500.01	OTG27756
FtPinG0006546100.01	OTG16268
FtPinG0003196200.01	OTG16087
FtPinG0009765500.01	OTG16087
FtPinG0001515300.01	OTF90610
FtPinG0001515300.01	OTG16268
FtPinG0007965100.01	OTF95008
FtPinG0007965100.01	OTF85845
FtPinG0000407200.01	OTG22135
FtPinG0008657100.01	OTG21398
FtPinG0007790200.01	OTG22135
FtPinG0002578700.01	OTG29301
FtPinG0002093800.01	OTG26763
FtPinG0002156400.01	OTF90610
