# Supplementary material for: Genome-wide identification, phylogeny, evolutionary expansion and expression analyses of bZIP transcription factor family in tartaty buckwheat
Source: BMC Genomics. 2019 Jun 11;20:483. doi: 10.1186/s12864-019-5882-z (PMC6560858; doi:10.1186/s12864-019-5882-z)
Supplement: Supplementary file 4 — Table S4. The primer sequences used for qRT-PCR. (XLS 32 kb) [file 12864_2019_5882_MOESM4_ESM.xls]

## Sheet: Sheet1
Additional file 4: Table S4 Primers of sequences
Gene ID	Forward primer (5`- 3`)	Reverse primer (5`- 3`)
FtPinG0007266400.01	ACATCTTCCCCTCTCAGCCT	GCTTTGGACCAGTTGTGCAG
FtPinG0002753200.01	GGAGGGAGATTCGCTGATGG	TTCCTCTCTAGCTCGCCTGT
FtPinG0009423600.01	AAGATTCGGTGCTGTGGAGG	ACCCTGGCGATCTCAATGAC
FtPinG0000068200.01	GGACCGAACCTCATTCCGTT	GCCTTCCGTCTCTTCCTAGC
FtPinG0003523300.01	ATCAAAGCTGGAGTGGTCCG	TACCCACCGGGTACTGTAGG
FtPinG0007900600.01	AAAGCAAGCCCATTTGACCG	CCACCTTACGTGAGGCTTCT
FtPinG0003196200.01	TTCCTTTGCAGTCGCCTGAT	CCAACAACCCCGCTCCTAAT
FtPinG0008174200.01	AGCCTTACAACGTCAGGCAA	TCCAAAGACCCATCAGCCAC
FtPinG0005418500.01	AAGATGGCCAGAGTGGAAGC	TGCAGCTCCGTCAACGTAAA
FtPinG0006838500.01	AGGATGAGGAAACAACGGCA	CTCGTGACACTCAGACGCTT
FtPinG0003227200.01	ACCAACTCCGGCGAATACTG	TGCCCACAGATGGCTAAGTG
FtPinG0002935500.01	GCGGAAAAGGGGCAGAAATC	TTGGCCCTCCATTCCAGTTC
FtPinG0002635300.01	CGGAAACGGAACGAGCTAGA	TCGTTGTTCATCCGAGCCAT
FtPinG0002578700.01	ACAAATCGTCCTTGTCGCCT	TGTATGGAGGAGGATGCCCA
FtPinG0000426800.01	AACCATTCGCTTCTGTCCGT	TCTCACCCTTGACCTACGGG
FtPinG0001825500.01	CGACGACTTTGATGGAGCCT	AATGTGTACGCCGTTCGTCT
FtPinG0006546100.01	ATTCGCTGAGCTCACAACCA	TAACCCATCAAACCCGACCG
FtPinG0001861000.01	TCCTCAGCAACCAGCATCAG	AGTATTCCGGGGTTTGCTGG
FtPinG0009407700.01	ACCCCTGACTTCGTCAAACC	CGGCCTCATCAGAGGTTGAA
FtPinG0009362500.01	GCTCGCTCTCGTGCTAGAAG	GCTGACAAGGATCGCGAAAG
FtPinG0002063700.01	TGGCTCCTGGTGAGATTGTG	GGCAACACCATTTCCGCTTC
FtPinG0003072700.01	TGGACTGCAGAAGCCATTGA	AGCTTCAGCCAAGAATGCCT
FtPinG0009718300.01	TGGGGTTACTGTTGAGAGCG	CAGAAGGCGACATGGCTGTA
FtPinG0001384900.01	TGGAGTCGTACCGTGTGTTG	GCAGCCGACTCTCTGTTCTT
FtPinG0009765500.01	TAACGGAGGCCTTCGAGGTA	CTCCACGGTGTATGCCTGTT
FtPinG0001402800.01	TAAACTCCAGTACACCGCCG	AAAGGATCGCTCAAAGCCGA
FtPinG0007678800.01	CGACCCGGAAAGACAATGGA	GCCCTTGAACGGATAGCAGA
FtPinG0001379200.01	TCATTTGCAGCAAGCGTGTC	CTTCCGGTACTGCCTCTTCG
FtPinG0007637100.01	TCCTCCGATTTCGGCTCATC	GCTCCTCCACAGCTTTCCTT
FtPinG0000772000.01	CAGCTCGGTTGCCTTGTTTC	TTCCGATCACCGGAGGTTTC
FtPinG0006458700.01	TGTCGAGTGCTGATTTGCCT	ACACCTCGTCAACCGTCTTC
FtPinG0003012600.01	ATCTGCAGAGACAAGGCTCG	TGTGGCGGTACATTTGCTGA
FtPinG0002143600.01	GGATTGGTGAGCAATGGGGA	TCTTGCTCTTGACCTCGCAG
FtPinG0005773600.01	CCTGCCGGTCACCTTGTTAT	TCATCCTTTTGTGACGGCGA
FtH3	GAAATTCGCAAGTACCAGAAGAG	CCAACAAGGTATGCCTCAGC
